# Supplementary material for: The Distribution of Several Genomic Virulence Determinants Does Not Corroborate the Established Serotyping Classification of Bacillus thuringiensis
Source: Int J Mol Sci. 2021 Feb 24;22(5):2244. doi: 10.3390/ijms22052244 (PMC7956386; doi:10.3390/ijms22052244)
Supplement: Supplementary file 1 [file ijms-22-02244-s001.zip]

Archive with 16 entries (16 files):
- Supplementary_figures.pdf
- Supplementary_tables/Table_S1.xlsx
- Supplementary_tables/Table_S10.xlsx
- Supplementary_tables/Table_S11.xlsx
- Supplementary_tables/Table_S12.xlsx
- Supplementary_tables/Table_S13.xlsx
- Supplementary_tables/Table_S14.xlsx
- Supplementary_tables/Table_S15.xlsx
- Supplementary_tables/Table_S16.xlsx
- Supplementary_tables/Table_S2.xlsx
- Supplementary_tables/Table_S3.xlsx
- Supplementary_tables/Table_S4.xlsx
- Supplementary_tables/Table_S5.xlsx
- Supplementary_tables/Table_S6.xlsx
- Supplementary_tables/Table_S7.xlsx
- Supplementary_tables/Table_S8.xlsx
