# Supplementary material for: The Distribution of Several Genomic Virulence Determinants Does Not Corroborate the Established Serotyping Classification of Bacillus thuringiensis
Source: Int J Mol Sci. 2021 Feb 24;22(5):2244. doi: 10.3390/ijms22052244 (PMC7956386; doi:10.3390/ijms22052244)
Supplement: Supplementary file 1 [file ijms-22-02244-s001.zip › Supplementary_tables/Table_S1.xlsx]

## Sheet: Лист1
Table S1. Proteins identified in virulent spores and vegetative cells of strain 800/3 vegetative culture (V), strain 800/3 virulent sporulating (S) culture, and strain 800/3-15 avirulent sporulating (A). Zero stands for absence, while one denotes the presence of the protein.
Spot number	Annotation source	Protein ID*	Organism	Protein name	Protein Score	peptide SPI	Number of distinct peptides	Number of spectra	MW	pI	AA coverage	A	I	V	Notes
1	Uniprot	P0A382	Bacillus thuringiensis subsp. israelensis	Type-1Aa cytolytic delta-endotoxin	14.58	>50%	1	4	27454.7	4.66	9.6	0	1	0
2	Uniprot	P0A382	Bacillus thuringiensis subsp. israelensis	Type-1Aa cytolytic delta-endotoxin	11.77	>50%	1	4	27454.7	4.66	9.6	0	1	0
3	Uniprot	P0A382	Bacillus thuringiensis subsp. israelensis	Type-1Aa cytolytic delta-endotoxin	103.55	>50%	10	32	27454.7	4.66	25.3	0	1	0
4	NCBI IPG	WP_011109926.1	Bacillus cereus	camelysin	164.29		11	19	218114	4.71	41.2	1	1	1
5	Uniprot	E5L4Y0	Bacillus thuringiensis	Chitin-binding protein	12.92	>50%	1	210	20715.8	4.51	4.2	1	1	0	Camelysin; counted as WP_011109926.1
6	Uniprot	B8I1A8	Ruminiclostridium cellulolyticum (strain ATCC 35319 / DSM 5812 / JCM 6584 / H10)	Ribonuclease PH	22.26	>50%	2	4	26672.1	6.87	2.5	1	1	0	Counted as WP_065703111.1 as the closest homolog in Bacillus
7	NCBI IPG	WP_098301448.1	Bacillus thuringiensis	M6 family metalloprotease domain-containing protein	130.8		9	11	86799	5.26	13.6	1	1	0	An InhA1 homolog; Counted as WP_023521456.1
8	NCBI IPG	WP_000265545.1	Bacillus	bifunctional metallophosphatase/5'-nucleotidase	47.16		4	4	57929.4	5.64	11.5	0	1	0
9	NCBI IPG	A0A1D3PPT6	Bacillus cereus	Neutral protease B	25.02	>50%	2	161	161	5.82	6.1	0	1	1
10	NCBI IPG	A0A243MFA1	Bacillus thuringiensis subsp. jegathesan	Pesticidal protein	160.38	>50%	13	156	35102.7	6.2	55.7	1	1	0	An ETX/MTX2-like toxin; counted as WP_000156601.1
11	Uniprot	P0A382	Bacillus thuringiensis subsp. israelensis	Type-1Aa cytolytic delta-endotoxin	32.76	>50%	4	13	27454.7	4.66	4	0	1	0
12	Uniprot	E5L4Y0	Bacillus cereus	camelysin	38.62		3	3	218114	4.71	12	0	1	0
13	Uniprot	A0A369CP21	Bacillus sp.	Crystal protein Cry15Aa	14.06	>50%	2	15	33854.6	5.68	9.2	0	1	0	An ETX/MTX2-like toxin
14	NCBI IPG	AXE15630.1	Bacillus thuringiensis	Cyt1-like protein	14.22		2	2	28105.4	4.7	5.8	0	1	0	Counted as P0A382
15	NCBI IPG	WP_011109926.1	Bacillus cereus	Camelysin	26.97		2	2	218114	4.71	9	0	1	0
16	Uniprot	Q81QR5	Bacillus anthracis	Malonate-semialdehyde dehydrogenase	11.15	>50%	1	11	53202	5.44	3.2	0	0	1
17	NCBI IPG	WP_044783864.1	Bacillus thuringiensis	chaperonin GroEL	218.08	>50%	15	26	57633.1	4.81	39.1	0	0	1
18	NCBI IPG	AFU16150.1	Bacillus thuringiensis	Inosine-5'-monophosphate dehydrogenase	38.33	>50%	3	3	53127.4	6.45	7.3	0	0	1
19	Uniprot	C3P9Q2	Bacillus anthracis (strain A0248)	Elongation factor G	123.84	>50%	10	287	76562.5	4.91	18.4	0	0	1
20	Uniprot	C3P8M0	Bacillus anthracis (strain A0248)	Chaperone protein DnaK	115.6	>50%	9	172	65822.9	4.65	14.9	0	0	1
21	Uniprot	P23382	Bacillus thuringiensis subsp. israelensis	Immune inhibitor A	81.12	>50%	8	9	75008.8	5.13	14.9	0	0	1	An InhA1 homolog; Counted as WP_023521456.1
22	NCBI IPG	WP_011109926.1	Bacillus cereus	Camelysin	165.86	>50%	10	18	21814.2	4.71	37.6	1	0	0
23	NCBI IPG	WP_000924420.1	Bacillus	Peroxiredoxin	149.58	>50%	9	15	20877.3	4.79	63.6	0	0	1
24	NCBI IPG	AIM33128.1	Bacillus thuringiensis serovar kurstaki str. YBT-1520 YBT-1520	Acetoacetyl-CoA reductase	40.06	>50%	3	5	28405.9	6.93	12.2	1	0	0
25	Uniprot	C3L791	Bacillus anthracis (strain CDC 684 / NRRL 3495)	Succinate--CoA ligase [ADP-forming] subunit beta	430.86	>50%	36	543	41949.5	5.03	50.2	0	0	1
26	Uniprot	Q814C4	Bacillus cereus (strain ATCC 14579 / DSM 31 / JCM 2152 / NBRC 15305 / NCIMB 9373 / NRRL B-3711)	Elongation factor Tu	578.98	>50%	41	657	43052.3	4.93	40.5	0	0	1
27	NCBI IPG	WP_000156601.1	Bacillus	Hypothetical protein	299.68	>50%	17	29	35102.7	6.2	60.8	1	0	0	An ETX/MTX2-like toxin
28	NCBI IPG	WP_130055231.1	Bacillus thuringiensis	NAD(P)/FAD-dependent oxidoreductase	95.29	>50%	7	10	41717.2	6.68	26.7	0	0	1
29	NCBI IPG	WP_000985643.1	Bacillus	Hypothetical protein	89.26	>50%	6	13	27345.6	9.12	39.6	0	0	1	Possesses similarity to other hypothetical proteins from NCBI Protein only
30	NCBI IPG	AIM33128.1	Bacillus thuringiensis serovar kurstaki str. YBT-1520 YBT-1520	Acetoacetyl-CoA reductase	40.06	>50%	3	5	28405.9	6.93	12.2	1	0	0
