# Supplementary material for: The Distribution of Several Genomic Virulence Determinants Does Not Corroborate the Established Serotyping Classification of Bacillus thuringiensis
Source: Int J Mol Sci. 2021 Feb 24;22(5):2244. doi: 10.3390/ijms22052244 (PMC7956386; doi:10.3390/ijms22052244)
Supplement: Supplementary file 1 [file ijms-22-02244-s001.zip › Supplementary_tables/Table_S10.xlsx]

## Sheet: flagellin
Table S10: Roary-produced clusters for the single-loci (flagellin and core proteins) phylogeny reconstruction. Column names are taken from Roary annotation (the description of column names can be found at https://sanger-pathogens.github.io/Roary/). Below are extracted flagellin-related clusters.
Gene	Non-unique Gene name	Annotation	No. isolates	No. sequences	Avg sequences per isolate	Genome Fragment	Order within Fragment	Accessory Fragment	Accessory Order with Fragment	QC	Min group size nuc	Max group size nuc	Avg group size nuc	GCA_000008505.1_ASM850v1_genomic.gbff.gz	GCA_000161475.1_ASM16147v1_genomic.gbff.gz	GCA_000161515.1_ASM16151v1_genomic.gbff.gz	GCA_000161535.1_ASM16153v1_genomic.gbff.gz	GCA_000161575.1_ASM16157v1_genomic.gbff.gz	GCA_000161615.1_ASM16161v1_genomic.gbff.gz	GCA_000161635.1_ASM16163v1_genomic.gbff.gz	GCA_000161675.1_ASM16167v1_genomic.gbff.gz	GCA_000190515.1_ASM19051v1_genomic.gbff.gz	GCA_000193355.1_ASM19335v1_genomic.gbff.gz	GCA_000338755.1_ASM33875v1_genomic.gbff.gz	GCA_000341665.1_ASM34166v1_genomic.gbff.gz	GCA_000468975.2_Leapi01_second_assembly_version_genomic.gbff.gz	GCA_000468995.3_Hu4-2_second_version_genomic.gbff.gz	GCA_000585975.1_Bti4Q7_01_genomic.gbff.gz	GCA_000688795.1_ASM68879v1_genomic.gbff.gz	GCA_000710255.1_BTK_A5_genomic.gbff.gz	GCA_000717535.1_ASM71753v1_genomic.gbff.gz	GCA_000747545.1_ASM74754v1_genomic.gbff.gz	GCA_000803665.1_ASM80366v1_genomic.gbff.gz	GCA_000833655.1_ASM83365v1_genomic.gbff.gz	GCA_000835235.1_ASM83523v1_genomic.gbff.gz	GCA_000940785.1_ASM94078v1_genomic.gbff.gz	GCA_000969665.1_ASM96966v1_genomic.gbff.gz	GCA_001183785.1_ASM118378v1_genomic.gbff.gz	GCA_001548175.1_ASM154817v1_genomic.gbff.gz	GCA_001640965.1_ASM164096v1_genomic.gbff.gz	GCA_001675515.1_ASM167551v1_genomic.gbff.gz	GCA_001880115.1_ASM188011v1_genomic.gbff.gz	GCA_001880125.1_ASM188012v1_genomic.gbff.gz	GCA_002146315.1_ASM214631v1_genomic.gbff.gz	GCA_002146335.1_ASM214633v1_genomic.gbff.gz	GCA_002146345.1_ASM214634v1_genomic.gbff.gz	GCA_002146395.1_ASM214639v1_genomic.gbff.gz	GCA_002146405.1_ASM214640v1_genomic.gbff.gz	GCA_002146425.1_ASM214642v1_genomic.gbff.gz
BK713_14900		flagellin	86	86	1						286	1415	1042	BT9727_1547.p01	bthur0001_15470.p01	bthur0003_15310.p01	bthur0004_15880.p01		bthur0008_15340.p01	bthur0009_15150.p01	bthur0011_14840.p01	YBT020_08960.p01	CT43_CH1584.p01		H175_ch1607.p01			BG78_18580.p01	YBT1520_09445.p01	BG09_4519.p01	BTK_09620.p01	DF16_orf04364.p01		BG10_4707.p01	BG08_4141.p01	SD98_08970.p01	Btm27_01231.p01	NF53_1543.p01	KNN_04369.p01	Bt4C1_08570.p01	A9498_09185.p01			BK701_10770.p01	BK698_13235.p01	BK700_08155.p01	BK703_11265.p01	BK710_14600.p01	BK711_12310.p01
hag_1		flagellin	55	55	1						341	809	792	BT9727_1546.p01			bthur0004_15870.p01	bthur0006_15490.p01		bthur0009_15140.p01	bthur0011_14830.p01	YBT020_08955.p01		HD73_1893.p01					YBT1520_09430.p01	BG09_5528.p01	BTK_09605.p01	DF16_orf04367.p01		BG10_4706.p01	BG08_4144.p01	SD98_08965.p01	Btm27_01229.p01	NF53_1542.p01	KNN_04371.p01	Bt4C1_08555.p01	A9498_09180.p01		BMT17_11165.p01	BK701_10765.p01				BK710_03235.p01	BK711_09250.p01
BK776_03885		flagellin	34	35	1.03						143	884	821											HD73_1894.p01		C621_0232265.p01	C623_0205440.p01		YBT1520_09435.p01	BG09_5529.p01	BTK_09610.p01	DF16_orf04366.p01	BT4G5_09720.p01		BG08_4143.p01		Btm27_01230.p01			Bt4C1_08560.p01		BMT18_02760.p01						BK710_03240.p01
BK729_25150		flagellin	11	11	1						196	842	733																YBT1520_09440.p01	BG09_4520.p01	BTK_09615.p01	DF16_orf04365.p01			BG08_4142.p01					Bt4C1_08565.p01
BK729_09230		flagellin	7	22	3.15						113	869	502																																			BK710_15240.p01 BK710_15245.p01
BK707_24365		flagellin	3	3	1						800	800	800
BK767_00500		flagellin	3	3	1						800	800	800
BK767_00850		flagellin	2	2	1						797	797	797
BK728_08575		flagellin	2	2	1						800	800	800
BK700_08150		flagellin	2	2	1						800	800	800																																	BK700_08150.p01	BK703_11270.p01
BK729_20375		flagellin	2	2	1						794	794	794
BK733_16215		flagellin	2	2	1						800	800	800
BK761_03370		flagellin	2	2	1						800	800	800
KNN_04370		flagellin	1	1	1						398	398	398																										KNN_04370.p01
BK753_17985		flagellin	1	1	1						800	800	800
BK726_31605		flagellin	1	1	1						779	779	779
BK762_06315		flagellin	1	1	1						800	800	800
BK769_21105		flagellin	1	1	1						800	800	800
BK781_23690		flagellin	1	1	1						800	800	800
BK741_10650		flagellin	1	1	1						800	800	800
BK745_12080		flagellin	1	1	1						842	842	842
BK770_34190		flagellin	1	1	1						842	842	842
BK760_35775		flagellin	1	1	1						842	842	842
BK711_17105		flagellin	1	1	1						812	812	812																																				BK711_17105.p01
BK711_09865		flagellin	1	1	1						851	851	851																																				BK711_09865.p01
BK754_34050		flagellin	1	1	1						821	821	821
BK754_15495		flagellin	1	1	1						791	791	791
CT43_CH1583		Flagellin	5	5	1						800	809	801			bthur0003_15300.p01			bthur0008_15330.p01				CT43_CH1583.p01		H175_ch1606.p01																				BK698_13230.p01
[truncated: 68 more columns]

## Sheet: inhA
Table S10: Roary-produced clusters for the single-loci (flagellin and core proteins) phylogeny reconstruction. Column names are taken from Roary annotation (the description of column names can be found at https://sanger-pathogens.github.io/Roary/). Below are extracted inhA-related clusters.
Gene	Non-unique Gene name	Annotation	No. isolates	No. sequences	Avg sequences per isolate	Genome Fragment	Order within Fragment	Accessory Fragment	Accessory Order with Fragment	QC	Min group size nuc	Max group size nuc	Avg group size nuc	GCA_000008505.1_ASM850v1_genomic.gbff.gz	GCA_000161475.1_ASM16147v1_genomic.gbff.gz	GCA_000161515.1_ASM16151v1_genomic.gbff.gz	GCA_000161535.1_ASM16153v1_genomic.gbff.gz	GCA_000161575.1_ASM16157v1_genomic.gbff.gz	GCA_000161615.1_ASM16161v1_genomic.gbff.gz	GCA_000161635.1_ASM16163v1_genomic.gbff.gz	GCA_000161675.1_ASM16167v1_genomic.gbff.gz	GCA_000190515.1_ASM19051v1_genomic.gbff.gz	GCA_000193355.1_ASM19335v1_genomic.gbff.gz	GCA_000338755.1_ASM33875v1_genomic.gbff.gz	GCA_000341665.1_ASM34166v1_genomic.gbff.gz	GCA_000468975.2_Leapi01_second_assembly_version_genomic.gbff.gz	GCA_000468995.3_Hu4-2_second_version_genomic.gbff.gz	GCA_000585975.1_Bti4Q7_01_genomic.gbff.gz	GCA_000688795.1_ASM68879v1_genomic.gbff.gz	GCA_000710255.1_BTK_A5_genomic.gbff.gz	GCA_000717535.1_ASM71753v1_genomic.gbff.gz	GCA_000747545.1_ASM74754v1_genomic.gbff.gz	GCA_000803665.1_ASM80366v1_genomic.gbff.gz	GCA_000833655.1_ASM83365v1_genomic.gbff.gz	GCA_000835235.1_ASM83523v1_genomic.gbff.gz	GCA_000940785.1_ASM94078v1_genomic.gbff.gz	GCA_000969665.1_ASM96966v1_genomic.gbff.gz	GCA_001183785.1_ASM118378v1_genomic.gbff.gz	GCA_001548175.1_ASM154817v1_genomic.gbff.gz	GCA_001640965.1_ASM164096v1_genomic.gbff.gz	GCA_001675515.1_ASM167551v1_genomic.gbff.gz	GCA_001880115.1_ASM188011v1_genomic.gbff.gz	GCA_001880125.1_ASM188012v1_genomic.gbff.gz	GCA_002146315.1_ASM214631v1_genomic.gbff.gz	GCA_002146335.1_ASM214633v1_genomic.gbff.gz	GCA_002146345.1_ASM214634v1_genomic.gbff.gz	GCA_002146395.1_ASM214639v1_genomic.gbff.gz	GCA_002146405.1_ASM214640v1_genomic.gbff.gz	GCA_002146425.1_ASM214642v1_genomic.gbff.gz
ina		peptidase M6	103	103	1	1	1859	1	1859		1325	2390	2376	BT9727_1175.p01	bthur0001_11610.p01	bthur0003_11570.p01	bthur0004_11900.p01	bthur0006_11780.p01	bthur0008_11630.p01	bthur0009_11390.p01	bthur0011_11120.p01	YBT020_07070.p01	CT43_CH1214.p01	HD73_1513.p01	H175_ch1229.p01		C623_0208395.p01	BG78_25530.p01	YBT1520_07515.p01	BG09_2822.p01	BTK_07715.p01	DF16_orf04745.p01	BT4G5_07865.p01	BG10_4319.p01	BG08_4518.p01	SD98_07035.p01	Btm27_04702.p01	NF53_1173.p01	KNN_04748.p01	Bt4C1_06700.p01	A9498_07275.p01	BMT18_16935.p01	BMT17_00085.p01	BK701_24595.p01	BK698_11305.p01	BK700_12035.p01	BK703_08820.p01	BK710_05180.p01	BK711_05205.p01
C621_0221605		peptidase M6	2	2	1						956	2390	1673				bthur0004_11890.p01									C621_0221605.p01
[truncated: 68 more columns]

## Sheet: calY
Table S10: Roary-produced clusters for the single-loci (flagellin and core proteins) phylogeny reconstruction. Column names are taken from Roary annotation (the description of column names can be found at https://sanger-pathogens.github.io/Roary/). Below are extracted calY-related clusters.
Gene	Non-unique Gene name	Annotation	No. isolates	No. sequences	Avg sequences per isolate	Genome Fragment	Order within Fragment	Accessory Fragment	Accessory Order with Fragment	QC	Min group size nuc	Max group size nuc	Avg group size nuc	GCA_000008505.1_ASM850v1_genomic.gbff.gz	GCA_000161475.1_ASM16147v1_genomic.gbff.gz	GCA_000161515.1_ASM16151v1_genomic.gbff.gz	GCA_000161535.1_ASM16153v1_genomic.gbff.gz	GCA_000161575.1_ASM16157v1_genomic.gbff.gz	GCA_000161615.1_ASM16161v1_genomic.gbff.gz	GCA_000161635.1_ASM16163v1_genomic.gbff.gz	GCA_000161675.1_ASM16167v1_genomic.gbff.gz	GCA_000190515.1_ASM19051v1_genomic.gbff.gz	GCA_000193355.1_ASM19335v1_genomic.gbff.gz	GCA_000338755.1_ASM33875v1_genomic.gbff.gz	GCA_000341665.1_ASM34166v1_genomic.gbff.gz	GCA_000468975.2_Leapi01_second_assembly_version_genomic.gbff.gz	GCA_000468995.3_Hu4-2_second_version_genomic.gbff.gz	GCA_000585975.1_Bti4Q7_01_genomic.gbff.gz	GCA_000688795.1_ASM68879v1_genomic.gbff.gz	GCA_000710255.1_BTK_A5_genomic.gbff.gz	GCA_000717535.1_ASM71753v1_genomic.gbff.gz	GCA_000747545.1_ASM74754v1_genomic.gbff.gz	GCA_000803665.1_ASM80366v1_genomic.gbff.gz	GCA_000833655.1_ASM83365v1_genomic.gbff.gz	GCA_000835235.1_ASM83523v1_genomic.gbff.gz	GCA_000940785.1_ASM94078v1_genomic.gbff.gz	GCA_000969665.1_ASM96966v1_genomic.gbff.gz	GCA_001183785.1_ASM118378v1_genomic.gbff.gz	GCA_001548175.1_ASM154817v1_genomic.gbff.gz	GCA_001640965.1_ASM164096v1_genomic.gbff.gz	GCA_001675515.1_ASM167551v1_genomic.gbff.gz	GCA_001880115.1_ASM188011v1_genomic.gbff.gz	GCA_001880125.1_ASM188012v1_genomic.gbff.gz	GCA_002146315.1_ASM214631v1_genomic.gbff.gz	GCA_002146335.1_ASM214633v1_genomic.gbff.gz	GCA_002146345.1_ASM214634v1_genomic.gbff.gz	GCA_002146395.1_ASM214639v1_genomic.gbff.gz	GCA_002146405.1_ASM214640v1_genomic.gbff.gz	GCA_002146425.1_ASM214642v1_genomic.gbff.gz
calY		cell division protein FtsN	98	98	1						593	593	593	BT9727_1173.p01	bthur0001_11580.p01	bthur0003_11540.p01	bthur0004_11860.p01	bthur0006_11750.p01	bthur0008_11600.p01	bthur0009_11370.p01	bthur0011_11090.p01		CT43_CH1211.p01	HD73_1510.p01	H175_ch1226.p01	C621_0221620.p01	C623_0208380.p01	BG78_25515.p01	YBT1520_07500.p01	BG09_2819.p01	BTK_07700.p01	DF16_orf04748.p01	BT4G5_07850.p01	BG10_4316.p01	BG08_4521.p01	SD98_07020.p01	Btm27_04699.p01	NF53_1170.p01	KNN_04751.p01	Bt4C1_06685.p01	A9498_07260.p01	BMT18_16920.p01	BMT17_00070.p01	BK701_24610.p01	BK698_11290.p01	BK700_12050.p01	BK703_08835.p01	BK710_05165.p01	BK711_14445.p01
BK722_18735		cell division protein FtsN	4	4	1						593	593	593									YBT020_07055.p01
BK752_29365		cell division protein FtsN	1	1	1						593	593	593
BK786_26260		cell division protein FtsN	2	2	1						593	593	593
[truncated: 68 more columns]

## Sheet: guaB
Table S10: Roary-produced clusters for the single-loci (flagellin and core proteins) phylogeny reconstruction. Column names are taken from Roary annotation (the description of column names can be found at https://sanger-pathogens.github.io/Roary/). Below are extracted guaB-related clusters.
Gene	Non-unique Gene name	Annotation	No. isolates	No. sequences	Avg sequences per isolate	Genome Fragment	Order within Fragment	Accessory Fragment	Accessory Order with Fragment	QC	Min group size nuc	Max group size nuc	Avg group size nuc	GCA_000008505.1_ASM850v1_genomic.gbff.gz	GCA_000161475.1_ASM16147v1_genomic.gbff.gz	GCA_000161515.1_ASM16151v1_genomic.gbff.gz	GCA_000161535.1_ASM16153v1_genomic.gbff.gz	GCA_000161575.1_ASM16157v1_genomic.gbff.gz	GCA_000161615.1_ASM16161v1_genomic.gbff.gz	GCA_000161635.1_ASM16163v1_genomic.gbff.gz	GCA_000161675.1_ASM16167v1_genomic.gbff.gz	GCA_000190515.1_ASM19051v1_genomic.gbff.gz	GCA_000193355.1_ASM19335v1_genomic.gbff.gz	GCA_000338755.1_ASM33875v1_genomic.gbff.gz	GCA_000341665.1_ASM34166v1_genomic.gbff.gz	GCA_000468975.2_Leapi01_second_assembly_version_genomic.gbff.gz	GCA_000468995.3_Hu4-2_second_version_genomic.gbff.gz	GCA_000585975.1_Bti4Q7_01_genomic.gbff.gz	GCA_000688795.1_ASM68879v1_genomic.gbff.gz	GCA_000710255.1_BTK_A5_genomic.gbff.gz	GCA_000717535.1_ASM71753v1_genomic.gbff.gz	GCA_000747545.1_ASM74754v1_genomic.gbff.gz	GCA_000803665.1_ASM80366v1_genomic.gbff.gz	GCA_000833655.1_ASM83365v1_genomic.gbff.gz	GCA_000835235.1_ASM83523v1_genomic.gbff.gz	GCA_000940785.1_ASM94078v1_genomic.gbff.gz	GCA_000969665.1_ASM96966v1_genomic.gbff.gz	GCA_001183785.1_ASM118378v1_genomic.gbff.gz	GCA_001548175.1_ASM154817v1_genomic.gbff.gz	GCA_001640965.1_ASM164096v1_genomic.gbff.gz	GCA_001675515.1_ASM167551v1_genomic.gbff.gz	GCA_001880115.1_ASM188011v1_genomic.gbff.gz	GCA_001880125.1_ASM188012v1_genomic.gbff.gz	GCA_002146315.1_ASM214631v1_genomic.gbff.gz	GCA_002146335.1_ASM214633v1_genomic.gbff.gz	GCA_002146345.1_ASM214634v1_genomic.gbff.gz	GCA_002146395.1_ASM214639v1_genomic.gbff.gz	GCA_002146405.1_ASM214640v1_genomic.gbff.gz	GCA_002146425.1_ASM214642v1_genomic.gbff.gz
guaB		IMP dehydrogenase	104	104	1	1	527	1	527		1274	1478	1461	BT9727_0009.p01	bthur0001_10.p01	bthur0003_10.p01	bthur0004_20.p01	bthur0006_20.p01	bthur0008_20.p01	bthur0009_100.p01	bthur0011_10.p01	YBT020_00045.p01	CT43_CH0008.p01	HD73_0009.p01	H175_ch0008.p01	C621_0230410.p01	C623_0214815.p01	BG78_14900.p01	YBT1520_00040.p01	BG09_5568.p01	BTK_00060.p01	DF16_orf00319.p01	BT4G5_29205.p01	BG10_2757.p01	BG08_195.p01	SD98_00020.p01	Btm27_05273.p01	NF53_0008.p01	KNN_06260.p01	Bt4C1_00020.p01	A9498_00065.p01	BMT18_30220.p01	BMT17_29915.p01	BK701_16055.p01	BK698_16325.p01	BK700_00930.p01	BK703_00475.p01	BK710_02250.p01	BK711_09320.p01
[truncated: 68 more columns]

## Sheet: phbB
Table S10: Roary-produced clusters for the single-loci (flagellin and core proteins) phylogeny reconstruction. Column names are taken from Roary annotation (the description of column names can be found at https://sanger-pathogens.github.io/Roary/). Below are extracted phbB-related clusters.
Gene	Non-unique Gene name	Annotation	No. isolates	No. sequences	Avg sequences per isolate	Genome Fragment	Order within Fragment	Accessory Fragment	Accessory Order with Fragment	QC	Min group size nuc	Max group size nuc	Avg group size nuc	GCA_000008505.1_ASM850v1_genomic.gbff.gz	GCA_000161475.1_ASM16147v1_genomic.gbff.gz	GCA_000161515.1_ASM16151v1_genomic.gbff.gz	GCA_000161535.1_ASM16153v1_genomic.gbff.gz	GCA_000161575.1_ASM16157v1_genomic.gbff.gz	GCA_000161615.1_ASM16161v1_genomic.gbff.gz	GCA_000161635.1_ASM16163v1_genomic.gbff.gz	GCA_000161675.1_ASM16167v1_genomic.gbff.gz	GCA_000190515.1_ASM19051v1_genomic.gbff.gz	GCA_000193355.1_ASM19335v1_genomic.gbff.gz	GCA_000338755.1_ASM33875v1_genomic.gbff.gz	GCA_000341665.1_ASM34166v1_genomic.gbff.gz	GCA_000468975.2_Leapi01_second_assembly_version_genomic.gbff.gz	GCA_000468995.3_Hu4-2_second_version_genomic.gbff.gz	GCA_000585975.1_Bti4Q7_01_genomic.gbff.gz	GCA_000688795.1_ASM68879v1_genomic.gbff.gz	GCA_000710255.1_BTK_A5_genomic.gbff.gz	GCA_000717535.1_ASM71753v1_genomic.gbff.gz	GCA_000747545.1_ASM74754v1_genomic.gbff.gz	GCA_000803665.1_ASM80366v1_genomic.gbff.gz	GCA_000833655.1_ASM83365v1_genomic.gbff.gz	GCA_000835235.1_ASM83523v1_genomic.gbff.gz	GCA_000940785.1_ASM94078v1_genomic.gbff.gz	GCA_000969665.1_ASM96966v1_genomic.gbff.gz	GCA_001183785.1_ASM118378v1_genomic.gbff.gz	GCA_001548175.1_ASM154817v1_genomic.gbff.gz	GCA_001640965.1_ASM164096v1_genomic.gbff.gz	GCA_001675515.1_ASM167551v1_genomic.gbff.gz	GCA_001880115.1_ASM188011v1_genomic.gbff.gz	GCA_001880125.1_ASM188012v1_genomic.gbff.gz	GCA_002146315.1_ASM214631v1_genomic.gbff.gz	GCA_002146335.1_ASM214633v1_genomic.gbff.gz	GCA_002146345.1_ASM214634v1_genomic.gbff.gz	GCA_002146395.1_ASM214639v1_genomic.gbff.gz	GCA_002146405.1_ASM214640v1_genomic.gbff.gz	GCA_002146425.1_ASM214642v1_genomic.gbff.gz
phbB		3-oxoacyl-ACP reductase	103	103	1	1	1869	1	1869		743	743	743	BT9727_1207.p01	bthur0001_11950.p01	bthur0003_11890.p01	bthur0004_12230.p01	bthur0006_12100.p01	bthur0008_11950.p01	bthur0009_11720.p01	bthur0011_11440.p01	YBT020_07230.p01	CT43_CH1247.p01	HD73_1545.p01	H175_ch1261.p01	C621_0221445.p01	C623_0216310.p01	BG78_25700.p01	YBT1520_07680.p01	BG09_2854.p01	BTK_07875.p01		BT4G5_08025.p01	BG10_4352.p01	BG08_4486.p01	SD98_07195.p01	Btm27_04959.p01	NF53_1205.p01	KNN_04716.p01	Bt4C1_06860.p01	A9498_07445.p01	BMT18_17095.p01	BMT17_00245.p01	BK701_24435.p01	BK698_11465.p01	BK700_11875.p01	BK703_08660.p01	BK710_05340.p01	BK711_05365.p01
group_32700	fabG	acetoacetyl-CoA reductase	1	1	1						788	788	788																			DF16_orf04713.p01
[truncated: 68 more columns]

## Sheet: sucC
Table S10: Roary-produced clusters for the single-loci (flagellin and core proteins) phylogeny reconstruction. Column names are taken from Roary annotation (the description of column names can be found at https://sanger-pathogens.github.io/Roary/). Below are extracted sucC-related clusters.
Gene	Non-unique Gene name	Annotation	No. isolates	No. sequences	Avg sequences per isolate	Genome Fragment	Order within Fragment	Accessory Fragment	Accessory Order with Fragment	QC	Min group size nuc	Max group size nuc	Avg group size nuc	GCA_000008505.1_ASM850v1_genomic.gbff.gz	GCA_000161475.1_ASM16147v1_genomic.gbff.gz	GCA_000161515.1_ASM16151v1_genomic.gbff.gz	GCA_000161535.1_ASM16153v1_genomic.gbff.gz	GCA_000161575.1_ASM16157v1_genomic.gbff.gz	GCA_000161615.1_ASM16161v1_genomic.gbff.gz	GCA_000161635.1_ASM16163v1_genomic.gbff.gz	GCA_000161675.1_ASM16167v1_genomic.gbff.gz	GCA_000190515.1_ASM19051v1_genomic.gbff.gz	GCA_000193355.1_ASM19335v1_genomic.gbff.gz	GCA_000338755.1_ASM33875v1_genomic.gbff.gz	GCA_000341665.1_ASM34166v1_genomic.gbff.gz	GCA_000468975.2_Leapi01_second_assembly_version_genomic.gbff.gz	GCA_000468995.3_Hu4-2_second_version_genomic.gbff.gz	GCA_000585975.1_Bti4Q7_01_genomic.gbff.gz	GCA_000688795.1_ASM68879v1_genomic.gbff.gz	GCA_000710255.1_BTK_A5_genomic.gbff.gz	GCA_000717535.1_ASM71753v1_genomic.gbff.gz	GCA_000747545.1_ASM74754v1_genomic.gbff.gz	GCA_000803665.1_ASM80366v1_genomic.gbff.gz	GCA_000833655.1_ASM83365v1_genomic.gbff.gz	GCA_000835235.1_ASM83523v1_genomic.gbff.gz	GCA_000940785.1_ASM94078v1_genomic.gbff.gz	GCA_000969665.1_ASM96966v1_genomic.gbff.gz	GCA_001183785.1_ASM118378v1_genomic.gbff.gz	GCA_001548175.1_ASM154817v1_genomic.gbff.gz	GCA_001640965.1_ASM164096v1_genomic.gbff.gz	GCA_001675515.1_ASM167551v1_genomic.gbff.gz	GCA_001880115.1_ASM188011v1_genomic.gbff.gz	GCA_001880125.1_ASM188012v1_genomic.gbff.gz	GCA_002146315.1_ASM214631v1_genomic.gbff.gz	GCA_002146335.1_ASM214633v1_genomic.gbff.gz	GCA_002146345.1_ASM214634v1_genomic.gbff.gz	GCA_002146395.1_ASM214639v1_genomic.gbff.gz	GCA_002146405.1_ASM214640v1_genomic.gbff.gz	GCA_002146425.1_ASM214642v1_genomic.gbff.gz
sucC		succinyl-CoA ligase subunit beta	104	104	1	1	1166	1	1166		1160	1160	1160	BT9727_3577.p01	bthur0001_36540.p01	bthur0003_36080.p01	bthur0004_35870.p01	bthur0006_34840.p01	bthur0008_35640.p01	bthur0009_36030.p01	bthur0011_35750.p01	YBT020_18825.p01	CT43_CH3836.p01	HD73_4119.p01	H175_ch3896.p01	C621_0205795.p01	C623_0229330.p01	BG78_20875.p01	YBT1520_20375.p01	BG09_1549.p01	BTK_20265.p01	DF16_orf02112.p01	BT4G5_19980.p01	BG10_391.p01	BG08_1989.p01	SD98_20425.p01	Btm27_01086.p01	NF53_3821.p01	KNN_01940.p01	Bt4C1_18770.p01	A9498_20080.p01	BMT18_21230.p01	BMT17_07820.p01	BK701_30780.p01	BK698_32050.p01	BK700_29975.p01	BK703_29020.p01	BK710_31820.p01	BK711_13610.p01
[truncated: 68 more columns]

## Sheet: dnaK
Table S10: Roary-produced clusters for the single-loci (flagellin and core proteins) phylogeny reconstruction. Column names are taken from Roary annotation (the description of column names can be found at https://sanger-pathogens.github.io/Roary/). Below are extracted dnaK-related clusters.
Gene	Non-unique Gene name	Annotation	No. isolates	No. sequences	Avg sequences per isolate	Genome Fragment	Order within Fragment	Accessory Fragment	Accessory Order with Fragment	QC	Min group size nuc	Max group size nuc	Avg group size nuc	GCA_000008505.1_ASM850v1_genomic.gbff.gz	GCA_000161475.1_ASM16147v1_genomic.gbff.gz	GCA_000161515.1_ASM16151v1_genomic.gbff.gz	GCA_000161535.1_ASM16153v1_genomic.gbff.gz	GCA_000161575.1_ASM16157v1_genomic.gbff.gz	GCA_000161615.1_ASM16161v1_genomic.gbff.gz	GCA_000161635.1_ASM16163v1_genomic.gbff.gz	GCA_000161675.1_ASM16167v1_genomic.gbff.gz	GCA_000190515.1_ASM19051v1_genomic.gbff.gz	GCA_000193355.1_ASM19335v1_genomic.gbff.gz	GCA_000338755.1_ASM33875v1_genomic.gbff.gz	GCA_000341665.1_ASM34166v1_genomic.gbff.gz	GCA_000468975.2_Leapi01_second_assembly_version_genomic.gbff.gz	GCA_000468995.3_Hu4-2_second_version_genomic.gbff.gz	GCA_000585975.1_Bti4Q7_01_genomic.gbff.gz	GCA_000688795.1_ASM68879v1_genomic.gbff.gz	GCA_000710255.1_BTK_A5_genomic.gbff.gz	GCA_000717535.1_ASM71753v1_genomic.gbff.gz	GCA_000747545.1_ASM74754v1_genomic.gbff.gz	GCA_000803665.1_ASM80366v1_genomic.gbff.gz	GCA_000833655.1_ASM83365v1_genomic.gbff.gz	GCA_000835235.1_ASM83523v1_genomic.gbff.gz	GCA_000940785.1_ASM94078v1_genomic.gbff.gz	GCA_000969665.1_ASM96966v1_genomic.gbff.gz	GCA_001183785.1_ASM118378v1_genomic.gbff.gz	GCA_001548175.1_ASM154817v1_genomic.gbff.gz	GCA_001640965.1_ASM164096v1_genomic.gbff.gz	GCA_001675515.1_ASM167551v1_genomic.gbff.gz	GCA_001880115.1_ASM188011v1_genomic.gbff.gz	GCA_001880125.1_ASM188012v1_genomic.gbff.gz	GCA_002146315.1_ASM214631v1_genomic.gbff.gz	GCA_002146335.1_ASM214633v1_genomic.gbff.gz	GCA_002146345.1_ASM214634v1_genomic.gbff.gz	GCA_002146395.1_ASM214639v1_genomic.gbff.gz	GCA_002146405.1_ASM214640v1_genomic.gbff.gz	GCA_002146425.1_ASM214642v1_genomic.gbff.gz
dnaK		molecular chaperone DnaK	104	104	1	1	1280	1	1280		1826	1835	1834	BT9727_4051.p01	bthur0001_42360.p01	bthur0003_41650.p01	bthur0004_41850.p01	bthur0006_39690.p01	bthur0008_41190.p01	bthur0009_40800.p01	bthur0011_40470.p01	YBT020_21250.p01	CT43_CH4331.p01	HD73_4619.p01	H175_ch4401.p01	C621_0229415.p01	C623_0206350.p01	BG78_26925.p01	YBT1520_22915.p01	BG09_1954.p01	BTK_22755.p01	DF16_orf01614.p01	BT4G5_22455.p01	BG10_1001.p01	BG08_1499.p01	SD98_22875.p01	Btm27_00735.p01	NF53_4288.p01	KNN_01324.p01	Bt4C1_21160.p01	A9498_22605.p01	BMT18_10365.p01	BMT17_04650.p01	BK701_09875.p01	BK698_27215.p01	BK700_32465.p01	BK703_26525.p01	BK710_25630.p01	BK711_11450.p01
[truncated: 68 more columns]

## Sheet: fusA
Table S10: Roary-produced clusters for the single-loci (flagellin and core proteins) phylogeny reconstruction. Column names are taken from Roary annotation (the description of column names can be found at https://sanger-pathogens.github.io/Roary/). Below are extracted fusA-related clusters.
Gene	Non-unique Gene name	Annotation	No. isolates	No. sequences	Avg sequences per isolate	Genome Fragment	Order within Fragment	Accessory Fragment	Accessory Order with Fragment	QC	Min group size nuc	Max group size nuc	Avg group size nuc	GCA_000008505.1_ASM850v1_genomic.gbff.gz	GCA_000161475.1_ASM16147v1_genomic.gbff.gz	GCA_000161515.1_ASM16151v1_genomic.gbff.gz	GCA_000161535.1_ASM16153v1_genomic.gbff.gz	GCA_000161575.1_ASM16157v1_genomic.gbff.gz	GCA_000161615.1_ASM16161v1_genomic.gbff.gz	GCA_000161635.1_ASM16163v1_genomic.gbff.gz	GCA_000161675.1_ASM16167v1_genomic.gbff.gz	GCA_000190515.1_ASM19051v1_genomic.gbff.gz	GCA_000193355.1_ASM19335v1_genomic.gbff.gz	GCA_000338755.1_ASM33875v1_genomic.gbff.gz	GCA_000341665.1_ASM34166v1_genomic.gbff.gz	GCA_000468975.2_Leapi01_second_assembly_version_genomic.gbff.gz	GCA_000468995.3_Hu4-2_second_version_genomic.gbff.gz	GCA_000585975.1_Bti4Q7_01_genomic.gbff.gz	GCA_000688795.1_ASM68879v1_genomic.gbff.gz	GCA_000710255.1_BTK_A5_genomic.gbff.gz	GCA_000717535.1_ASM71753v1_genomic.gbff.gz	GCA_000747545.1_ASM74754v1_genomic.gbff.gz	GCA_000803665.1_ASM80366v1_genomic.gbff.gz	GCA_000833655.1_ASM83365v1_genomic.gbff.gz	GCA_000835235.1_ASM83523v1_genomic.gbff.gz	GCA_000940785.1_ASM94078v1_genomic.gbff.gz	GCA_000969665.1_ASM96966v1_genomic.gbff.gz	GCA_001183785.1_ASM118378v1_genomic.gbff.gz	GCA_001548175.1_ASM154817v1_genomic.gbff.gz	GCA_001640965.1_ASM164096v1_genomic.gbff.gz	GCA_001675515.1_ASM167551v1_genomic.gbff.gz	GCA_001880115.1_ASM188011v1_genomic.gbff.gz	GCA_001880125.1_ASM188012v1_genomic.gbff.gz	GCA_002146315.1_ASM214631v1_genomic.gbff.gz	GCA_002146335.1_ASM214633v1_genomic.gbff.gz	GCA_002146345.1_ASM214634v1_genomic.gbff.gz	GCA_002146395.1_ASM214639v1_genomic.gbff.gz	GCA_002146405.1_ASM214640v1_genomic.gbff.gz	GCA_002146425.1_ASM214642v1_genomic.gbff.gz
fusA		elongation factor G	104	104	1	1	565	1	565		2078	2141	2079	BT9727_0103.p01	bthur0001_930.p01	bthur0003_930.p01	bthur0004_980.p01	bthur0006_950.p01	bthur0008_940.p01	bthur0009_1020.p01	bthur0011_930.p01	YBT020_00520.p01	CT43_CH0104.p01	HD73_0106.p01	H175_ch0103.p01	C621_0203800.p01	C623_0227835.p01	BG78_09770.p01	YBT1520_00515.p01	BG09_4549.p01	BTK_00540.p01	DF16_orf00224.p01	BT4G5_00160.p01	BG10_2877.p01	BG08_77.p01	SD98_00550.p01	Btm27_03488.p01	NF53_0102.p01	KNN_06142.p01	Bt4C1_00545.p01	A9498_00650.p01	BMT18_17315.p01	BMT17_20610.p01	BK701_16305.p01	BK698_03250.p01	BK700_15175.p01	BK703_14855.p01	BK710_03690.p01	BK711_06325.p01
[truncated: 68 more columns]

## Sheet: tuf
Table S10: Roary-produced clusters for the single-loci (flagellin and core proteins) phylogeny reconstruction. Column names are taken from Roary annotation (the description of column names can be found at https://sanger-pathogens.github.io/Roary/). Below are extracted tuf-related clusters.
Gene	Non-unique Gene name	Annotation	No. isolates	No. sequences	Avg sequences per isolate	Genome Fragment	Order within Fragment	Accessory Fragment	Accessory Order with Fragment	QC	Min group size nuc	Max group size nuc	Avg group size nuc	GCA_000008505.1_ASM850v1_genomic.gbff.gz	GCA_000161475.1_ASM16147v1_genomic.gbff.gz	GCA_000161515.1_ASM16151v1_genomic.gbff.gz	GCA_000161535.1_ASM16153v1_genomic.gbff.gz	GCA_000161575.1_ASM16157v1_genomic.gbff.gz	GCA_000161615.1_ASM16161v1_genomic.gbff.gz	GCA_000161635.1_ASM16163v1_genomic.gbff.gz	GCA_000161675.1_ASM16167v1_genomic.gbff.gz	GCA_000190515.1_ASM19051v1_genomic.gbff.gz	GCA_000193355.1_ASM19335v1_genomic.gbff.gz	GCA_000338755.1_ASM33875v1_genomic.gbff.gz	GCA_000341665.1_ASM34166v1_genomic.gbff.gz	GCA_000468975.2_Leapi01_second_assembly_version_genomic.gbff.gz	GCA_000468995.3_Hu4-2_second_version_genomic.gbff.gz	GCA_000585975.1_Bti4Q7_01_genomic.gbff.gz	GCA_000688795.1_ASM68879v1_genomic.gbff.gz	GCA_000710255.1_BTK_A5_genomic.gbff.gz	GCA_000717535.1_ASM71753v1_genomic.gbff.gz	GCA_000747545.1_ASM74754v1_genomic.gbff.gz	GCA_000803665.1_ASM80366v1_genomic.gbff.gz	GCA_000833655.1_ASM83365v1_genomic.gbff.gz	GCA_000835235.1_ASM83523v1_genomic.gbff.gz	GCA_000940785.1_ASM94078v1_genomic.gbff.gz	GCA_000969665.1_ASM96966v1_genomic.gbff.gz	GCA_001183785.1_ASM118378v1_genomic.gbff.gz	GCA_001548175.1_ASM154817v1_genomic.gbff.gz	GCA_001640965.1_ASM164096v1_genomic.gbff.gz	GCA_001675515.1_ASM167551v1_genomic.gbff.gz	GCA_001880115.1_ASM188011v1_genomic.gbff.gz	GCA_001880125.1_ASM188012v1_genomic.gbff.gz	GCA_002146315.1_ASM214631v1_genomic.gbff.gz	GCA_002146335.1_ASM214633v1_genomic.gbff.gz	GCA_002146345.1_ASM214634v1_genomic.gbff.gz	GCA_002146395.1_ASM214639v1_genomic.gbff.gz	GCA_002146405.1_ASM214640v1_genomic.gbff.gz	GCA_002146425.1_ASM214642v1_genomic.gbff.gz
tuf		elongation factor Tu	97	97	1						914	1187	1184	BT9727_0104.p01	bthur0001_940.p01		bthur0004_990.p01	bthur0006_960.p01		bthur0009_1030.p01	bthur0011_940.p01					C621_0203805.p01	C623_0227830.p01	BG78_09765.p01	YBT1520_00525.p01	BG09_4550.p01	BTK_00545.p01	DF16_orf00223.p01	BT4G5_00165.p01	BG10_2878.p01	BG08_76.p01	SD98_00555.p01	Btm27_03487.p01	NF53_0103.p01	KNN_06141.p01	Bt4C1_00550.p01	A9498_00655.p01	BMT18_17320.p01	BMT17_20615.p01	BK701_16310.p01		BK700_15180.p01	BK703_14850.p01	BK710_03695.p01	BK711_06320.p01
YBT020_00525		elongation factor Tu	8	8	1						242	1187	1068			bthur0003_940.p01			bthur0008_950.p01			YBT020_00525.p01	CT43_CH0105.p01	HD73_0107.p01	H175_ch0104.p01				YBT1520_00520.p01																BK698_03245.p01
[truncated: 68 more columns]

## Sheet: mmsA
Table S10: Roary-produced clusters for the single-loci (flagellin and core proteins) phylogeny reconstruction. Column names are taken from Roary annotation (the description of column names can be found at https://sanger-pathogens.github.io/Roary/). Below are extracted mmsA-related clusters.
Gene	Non-unique Gene name	Annotation	No. isolates	No. sequences	Avg sequences per isolate	Genome Fragment	Order within Fragment	Accessory Fragment	Accessory Order with Fragment	QC	Min group size nuc	Max group size nuc	Avg group size nuc	GCA_000008505.1_ASM850v1_genomic.gbff.gz	GCA_000161475.1_ASM16147v1_genomic.gbff.gz	GCA_000161515.1_ASM16151v1_genomic.gbff.gz	GCA_000161535.1_ASM16153v1_genomic.gbff.gz	GCA_000161575.1_ASM16157v1_genomic.gbff.gz	GCA_000161615.1_ASM16161v1_genomic.gbff.gz	GCA_000161635.1_ASM16163v1_genomic.gbff.gz	GCA_000161675.1_ASM16167v1_genomic.gbff.gz	GCA_000190515.1_ASM19051v1_genomic.gbff.gz	GCA_000193355.1_ASM19335v1_genomic.gbff.gz	GCA_000338755.1_ASM33875v1_genomic.gbff.gz	GCA_000341665.1_ASM34166v1_genomic.gbff.gz	GCA_000468975.2_Leapi01_second_assembly_version_genomic.gbff.gz	GCA_000468995.3_Hu4-2_second_version_genomic.gbff.gz	GCA_000585975.1_Bti4Q7_01_genomic.gbff.gz	GCA_000688795.1_ASM68879v1_genomic.gbff.gz	GCA_000710255.1_BTK_A5_genomic.gbff.gz	GCA_000717535.1_ASM71753v1_genomic.gbff.gz	GCA_000747545.1_ASM74754v1_genomic.gbff.gz	GCA_000803665.1_ASM80366v1_genomic.gbff.gz	GCA_000833655.1_ASM83365v1_genomic.gbff.gz	GCA_000835235.1_ASM83523v1_genomic.gbff.gz	GCA_000940785.1_ASM94078v1_genomic.gbff.gz	GCA_000969665.1_ASM96966v1_genomic.gbff.gz	GCA_001183785.1_ASM118378v1_genomic.gbff.gz	GCA_001548175.1_ASM154817v1_genomic.gbff.gz	GCA_001640965.1_ASM164096v1_genomic.gbff.gz	GCA_001675515.1_ASM167551v1_genomic.gbff.gz	GCA_001880115.1_ASM188011v1_genomic.gbff.gz	GCA_001880125.1_ASM188012v1_genomic.gbff.gz	GCA_002146315.1_ASM214631v1_genomic.gbff.gz	GCA_002146335.1_ASM214633v1_genomic.gbff.gz	GCA_002146345.1_ASM214634v1_genomic.gbff.gz	GCA_002146395.1_ASM214639v1_genomic.gbff.gz	GCA_002146405.1_ASM214640v1_genomic.gbff.gz	GCA_002146425.1_ASM214642v1_genomic.gbff.gz
mmsA		methylmalonate-semialdehyde dehydrogenase (CoA acylating)	101	101	1	1	2145	1	2145		1175	1460	1457	BT9727_2130.p01	bthur0001_21370.p01	bthur0003_21190.p01		bthur0006_20710.p01	bthur0008_21510.p01		bthur0011_20630.p01	YBT020_11965.p01	CT43_CH2253.p01	HD73_2577.p01	H175_ch2289.p01	C621_0225805.p01	C623_0230475.p01	BG78_15340.p01	YBT1520_12625.p01	BG09_5938.p01	BTK_12795.p01	DF16_orf03673.p01	BT4G5_12675.p01	BG10_5762.p01	BG08_3475.p01	SD98_12080.p01	Btm27_01398.p01	NF53_2153.p01	KNN_03659.p01	Bt4C1_11390.p01		BMT18_13915.p01	BMT17_07120.p01	BK701_04745.p01	BK698_04340.p01	BK700_20405.p01	BK703_22600.p01	BK710_07495.p01	BK711_17495.p01
BK714_25335	mmsA	phosphoglycerate transporter	4	4	1						689	707	693	BT9727_1702.p01						bthur0009_54000.p01
bthur0004_21610		Methylmalonate semialdehyde dehydrogenase [acylating] 2	4	4	1						152	1460	1133				bthur0004_21610.p01			bthur0009_21090.p01									YBT1520_12630.p01												A9498_12050.p01
[truncated: 68 more columns]

[truncated: 5 more sheets: rocA, atpD, groEL, yilD, nprB]
