# Supplementary material for: The Distribution of Several Genomic Virulence Determinants Does Not Corroborate the Established Serotyping Classification of Bacillus thuringiensis
Source: Int J Mol Sci. 2021 Feb 24;22(5):2244. doi: 10.3390/ijms22052244 (PMC7956386; doi:10.3390/ijms22052244)
Supplement: Supplementary file 1 [file ijms-22-02244-s001.zip › Supplementary_tables/Table_S11.xlsx]

## Sheet: S11
Table S11. Flagellin paralogs obtained from Roary launch and from HMM-search. For each assembly, the number of genes, as well as the list of their lengths, are summarized. Three types of data refer to different sources: Roary-obtained gene clusters, HMM-findings with HMMER and respective HMM (Hidden Markov Model) model based on the hag gene sequences from Xu and Côté, 2006 (DOI: 10.1128/AEM.00328…
Assembly	Roary gene lengths	Roary gene number	HMM gene lengths	HMM gene number	Default gene lengths	Default gene number
GCA_000008505	267; 368	2	267;368	2	267; 368	2
GCA_000161475	261	1	261	1	261	1
GCA_000161515	267; 373	2	267;373	2	267; 373	2
GCA_000161535	270; 359	2	270;359	2	270; 359	2
GCA_000161575	267	1	267	1	267	1
GCA_000161615	270; 373	2	270;373	2	270; 373	2
GCA_000161635	267; 372	2	267;372	2	372; 267	2
GCA_000161675	270; 374	2	270;374	2	270; 374	2
GCA_000190515	267; 461	2	267;461	2	267; 461	2
GCA_000193355	267; 382	2	267;382	2	267; 382	2
GCA_000338755	278; 267	2	278;267	2	278	1
GCA_000341665	267; 382	2	267;382	2		0
GCA_000468975	288	1	288	1	288	1
GCA_000468995	288	1	288	1	288	1
GCA_000585975	284	1	284	1	284	1
GCA_000688795	278; 267; 281; 277	4	278;267;281;277	4	267; 278; 281; 277	4
GCA_000710255	269; 267; 281; 277	4	269;267;281;277	4		0
GCA_000717535	278; 267; 281; 277	4	278;267;281;277	4	267; 278; 281; 277	4
GCA_000747545	278; 267; 281; 277	4	278;267;281;277	4	277; 281; 278; 267	4
GCA_000803665	288	1	288	1	288	1
GCA_000833655	268; 374	2	268;374	2	268; 374	2
GCA_000835235	278; 267; 281; 277	4	278;267;281;277	4	277; 281; 278; 267	4
GCA_000940785	268; 374	2	268;374	2	268; 374	2
GCA_000969665	277; 267; 277	3	277;267;277	3		0
GCA_001183785	267; 366	2	267;366	2		0
GCA_001548175	133; 114; 369	3	133;114;369	3	369; 133; 114	3
GCA_001640965	278; 267; 281; 277	4	278;267;281;277	4	267; 278; 281; 277	4
GCA_001675515	267; 368	2	267;368	2	267; 368	2
GCA_001880115	288	1	288	1	288	1
GCA_001880125	267	1	267	1	267	1
GCA_002146315	267; 365	2	267;365	2	267; 365	2
GCA_002146335	267; 382	2	267;382	2	267; 382	2
GCA_002146345	267; 385	2	267;385	2	267; 385	2
GCA_002146395	267; 385	2	267;385	2	385; 267	2
GCA_002146405	280; 280; 280; 266; 280	5	280;280;280;266;280	5	266; 280; 280; 280; 280	5
GCA_002146425	266; 271; 284; 165	4	266;271;284;165	4	266; 88; 267; 284; 88; 166; 271	7
GCA_002146445	267; 372	2	267;372	2	267; 372	2
GCA_002146465	267; 378	2	267;378	2	378; 267	2
GCA_002146505	267; 377	2	267;377	2	267; 377	2
GCA_002146545	267; 372	2	267;372	2	267; 372	2
GCA_002146595	267; 368	2	267;368	2	368; 267	2
GCA_002146605	267; 377	2	267;377	2	267; 377	2
GCA_002146615	284	1	284	1	284	1
GCA_002146625	267; 461	2	267;461	2	461; 267	2
GCA_002146655	267; 377	2	267;377	2	267; 377	2
GCA_002146665	267; 446	2	267;446	2	267; 446	2
GCA_002146695	295; 48; 65; 272; 48; 38; 277; 290; 65; 65; 265; 272	12	295;48;65;272;48;38;277;290;65;65;265;272	12	67; 272; 48; 38; 277; 290; 67; 265; 295; 48; 272; 67	12
GCA_002146705	286	1	286	1	286	1
GCA_002146755	267; 365	2	267;365	2	267; 365	2
GCA_002146785	268; 374	2	268;374	2	268; 374	2
GCA_002146815	267; 456	2	267;456	2	456; 267	2
GCA_002146845	202; 281; 104; 267; 104; 277	6	202;281;104;267;104;277	6	277; 105; 105; 281; 41; 202; 267	7
GCA_002146865	267; 369	2	267;369	2	369; 267	2
GCA_002146885	267; 442	2	267;442	2	267; 442	2
GCA_002146925	267; 365	2	267;365	2	267; 365	2
GCA_002146945	264; 267; 264; 274; 95	5	264;267;264;274;95	5	264; 267; 264; 96; 63; 274	6
GCA_002147055	260; 360	2	260;360	2	260; 360	2
GCA_002147085	267; 365	2	267;365	2	267; 365	2
GCA_002147105	267; 365	2	267;365	2	365; 267	2
GCA_002147125	267; 446	2	267;446	2	446; 267	2
GCA_002147155	288	1	288	1	288	1
GCA_002147165	288	1	288	1	288	1
GCA_002147185	288	1	288	1	288	1
GCA_002147235	288	1	288	1	288	1
GCA_002147245	278; 267; 281; 266	4	278;267;281;266	4	268; 267; 278; 281; 36	5
GCA_002147255	267; 368	2	267;368	2	368; 267	2
GCA_002147295	264; 38; 264; 38; 274; 74; 267; 95	8	264;38;264;38;274;74;267;95	8	264; 267; 96; 264; 274; 74	6
GCA_002147315	267; 366	2	267;366	2	267; 366	2
GCA_002147325	268; 374	2	268;374	2	374; 268	2
GCA_002147335	284	1	284	1	284	1
GCA_002147375	267; 365	2	267;365	2	267; 365	2
GCA_002147395	281; 38; 90; 279; 266; 267; 272	7	281;38;90;279;266;267;272	7	281; 267; 266; 272; 279; 38; 92	7
GCA_002147415	267; 367	2	267;367	2	267; 367	2
GCA_002147425	281; 38; 275; 279; 267; 272	6	281;38;275;279;267;272	6	272; 279; 281; 267; 38; 275	6
GCA_002147435	278; 267; 281; 277	4	278;267;281;277	4	277; 281; 278; 267	4
GCA_002147475	267; 374	2	267;374	2	267; 374	2
GCA_002147495	267; 360	2	267;360	2	360; 267	2
GCA_002147505	267; 376	2	267;376	2	376; 267	2
GCA_002147565	288	1	288	1	288	1
GCA_002147575	288	1	288	1	288	1
GCA_002147605	288	1	288	1	288	1
GCA_002147635	288	1	288	1	288	1
GCA_002147645	288	1	288	1	288	1
GCA_002147655	267; 365	2	267;365	2	267; 365	2
GCA_002147685	288	1	288	1	288	1
GCA_002147715	267; 371	2	267;371	2	267; 371	2
GCA_002147725	288	1	288	1	288	1
GCA_002147745	267; 371	2	267;371	2	267; 371	2
GCA_002147755	267; 472	2	267;472	2	472; 267	2
GCA_002147805	362	1	362	1	362	1
GCA_002147825	267; 394	2	267;394	2	267; 394	2
GCA_002147835	267; 381	2	267;381	2	267; 381	2
GCA_002147895	267; 448	2	267;448	2	267; 448	2
GCA_002147905	267; 365	2	267;365	2	267; 365	2
GCA_002147955	267; 461	2	267;461	2	267; 461	2
GCA_002147965	267; 388	2	267;388	2	267; 388	2
GCA_002147985	295; 290; 277; 272; 265; 272	6	295;290;277;272;265;272	6	272; 290; 277; 272; 265; 295	6
GCA_002148015	267; 388	2	267;388	2	267; 388	2
GCA_002148045	267; 362	2	267;362	2	267; 362	2
GCA_002148065	268; 384	2	268;384	2	268; 384	2
GCA_002148095	268; 365	2	268;365	2	365; 268	2
GCA_002148105	290; 279; 266; 267; 272	5	290;279;266;267;272	5	279; 272; 266; 267; 290	5
GCA_002148155	267; 386	2	267;386	2	267; 386	2
GCA_003445395	284	1	284	1	284	1
