# Supplementary material for: The Distribution of Several Genomic Virulence Determinants Does Not Corroborate the Established Serotyping Classification of Bacillus thuringiensis
Source: Int J Mol Sci. 2021 Feb 24;22(5):2244. doi: 10.3390/ijms22052244 (PMC7956386; doi:10.3390/ijms22052244)
Supplement: Supplementary file 1 [file ijms-22-02244-s001.zip › Supplementary_tables/Table_S12.xlsx]

## Sheet: ani_clusters
Table S12. The results of k-means clusterization of serovars using ANI-based matrix. The cluster is encoded by the number.
Serovar	ANI-Cluster
aizawai	2
aizawai.1	2
aizawai.10	2
aizawai.11	2
aizawai.12	2
aizawai.13	2
aizawai.14	2
aizawai.15	2
aizawai.2	2
aizawai.3	2
aizawai.4	2
aizawai.5	2
aizawai.6	2
aizawai.7	2
aizawai.8	2
aizawai.9	2
alesti	2
alesti.1	2
amagiensis	2
andalousiensis	1
andalousiensis.1	2
azorensis	2
berliner	2
bolivia	2
canadensis	2
canadensis.1	1
chanpaisis	1
chinensis	2
colmeri	2
coreanensis	2
coreanensis.1	1
dakota	2
darmstadiensis	2
darmstadiensis.1	2
finitimus	1
finitimus.1	1
finitimus.2	1
fukuokaensis	2
galleriae	2
galleriae.1	2
graciosensis	1
guiyangiensis	1
higo	2
huazhongensis	2
iberica	2
indiana	2
indiana.1	2
israelensis	2
israelensis.1	2
israelensis.2	2
japonensis	2
jegathesan	2
jinghongiensis	2
kim	2
konkukian	1
kumamtoensis	2
kurstaki	2
kurstaki.1	2
kurstaki.2	2
kurstaki.3	2
kurstaki.4	2
kurstaki.5	2
kurstaki.6	2
kurstaki.7	2
kyushuensis	2
leesis	2
londrina	2
medellin	2
mexicanensis	2
morrisoni	2
morrisoni.1	2
muju	1
nigeriensis	2
novosibirsk	2
ostriniae	2
oswaldocruzi	1
pahangi	2
palmanyolensis	2
pirenaica	2
poloniensis	2
rongseni	2
roskildiensis	1
silo	2
sotto	2
subtoxicus	2
sumiyoshiensis	2
sylvestriensis	1
thailandensis	1
thompsoni	2
thuringiensis	2
thuringiensis.1	2
thuringiensis.2	2
tochigiensis	1
toguchini	2
tohokuensis	2
tolworthi	2
tolworthi.1	2
toumanoffi	2
wratislaviensis	1
wuhanensis	2
xiaguangiensis	2
yosoo	2
yunnanensis	2
zhaodongensis	2
