# Supplementary material for: The Distribution of Several Genomic Virulence Determinants Does Not Corroborate the Established Serotyping Classification of Bacillus thuringiensis
Source: Int J Mol Sci. 2021 Feb 24;22(5):2244. doi: 10.3390/ijms22052244 (PMC7956386; doi:10.3390/ijms22052244)
Supplement: Supplementary file 1 [file ijms-22-02244-s001.zip › Supplementary_tables/Table_S13.xlsx]

## Sheet: mash
Table S13. Similarity matrix between assemblies derived from calculating mash-distance. In the matrix, the numbers represent the mash distance identity based on pairwise mash comparisons.
Genome assemly	GCA_000008505.1_ASM850v1_genomic.fna	GCA_000161475.1_ASM16147v1_genomic.fna	GCA_000161515.1_ASM16151v1_genomic.fna	GCA_000161535.1_ASM16153v1_genomic.fna	GCA_000161575.1_ASM16157v1_genomic.fna	GCA_000161615.1_ASM16161v1_genomic.fna	GCA_000161635.1_ASM16163v1_genomic.fna	GCA_000161675.1_ASM16167v1_genomic.fna	GCA_000190515.1_ASM19051v1_genomic.fna	GCA_000193355.1_ASM19335v1_genomic.fna	GCA_000338755.1_ASM33875v1_genomic.fna	GCA_000341665.1_ASM34166v1_genomic.fna	GCA_000468975.2_Leapi01_second_assembly_version_ge	GCA_000468995.3_Hu4-2_second_version_genomic.fna	GCA_000585975.1_Bti4Q7_01_genomic.fna	GCA_000688795.1_ASM68879v1_genomic.fna	GCA_000710255.1_BTK_A5_genomic.fna	GCA_000717535.1_ASM71753v1_genomic.fna	GCA_000747545.1_ASM74754v1_genomic.fna	GCA_000803665.1_ASM80366v1_genomic.fna	GCA_000833655.1_ASM83365v1_genomic.fna	GCA_000835235.1_ASM83523v1_genomic.fna	GCA_000940785.1_ASM94078v1_genomic.fna	GCA_000969665.1_ASM96966v1_genomic.fna	GCA_001183785.1_ASM118378v1_genomic.fna	GCA_001548175.1_ASM154817v1_genomic.fna	GCA_001640965.1_ASM164096v1_genomic.fna	GCA_001675515.1_ASM167551v1_genomic.fna	GCA_001880115.1_ASM188011v1_genomic.fna	GCA_001880125.1_ASM188012v1_genomic.fna	GCA_002146315.1_ASM214631v1_genomic.fna	GCA_002146335.1_ASM214633v1_genomic.fna	GCA_002146345.1_ASM214634v1_genomic.fna	GCA_002146395.1_ASM214639v1_genomic.fna	GCA_002146405.1_ASM214640v1_genomic.fna	GCA_002146425.1_ASM214642v1_genomic.fna	GCA_002146445.1_ASM214644v1_genomic.fna	GCA_002146465.1_ASM214646v1_genomic.fna	GCA_002146505.1_ASM214650v1_genomic.fna	GCA_002146545.1_ASM214654v1_genomic.fna	GCA_002146595.1_ASM214659v1_genomic.fna	GCA_002146605.1_ASM214660v1_genomic.fna	GCA_002146615.1_ASM214661v1_genomic.fna	GCA_002146625.1_ASM214662v1_genomic.fna	GCA_002146655.1_ASM214665v1_genomic.fna	GCA_002146665.1_ASM214666v1_genomic.fna	GCA_002146695.1_ASM214669v1_genomic.fna	GCA_002146705.1_ASM214670v1_genomic.fna	GCA_002146755.1_ASM214675v1_genomic.fna
GCA_000008505.1_ASM850v1_genomic.fna	0	0.0443557	0.0763138	0.0764748	0.0733156	0.0760926	0.0162928	0.0727185	0.0433039	0.0750458	0.0737785	0.0772428	0.0758802	0.0770202	0.0738036	0.0762451	0.0764019	0.0767485	0.075816	0.0762871	0.0768104	0.0766596	0.0752499	0.0761802	0.0743887	0.0747764	0.0749792	0.0743523	0.0768453	0.0764556	0.0748722	0.0759673	0.0757217	0.0757179	0.0772389	0.0769074	0.07452	0.0700149	0.0596325	0.07452	0.0759256	0.0594446	0.078533	0.0433054	0.0592891	0.0461277	0.0627925	0.0501309	0.0754776
GCA_000161475.1_ASM16147v1_genomic.fna	0.0443557	0	0.0728512	0.0751793	0.0711081	0.0726489	0.0452744	0.0727394	0.0412746	0.0718196	0.0715415	0.0736569	0.0735713	0.0748832	0.0728582	0.0739436	0.0740517	0.0745821	0.0736604	0.0739904	0.075684	0.0744908	0.0741565	0.0743414	0.0723924	0.0714201	0.073525	0.0723475	0.0745821	0.0742797	0.0725863	0.0725829	0.0728023	0.0728092	0.0754402	0.0752053	0.0722613	0.0677629	0.0568583	0.0722751	0.0740806	0.0567679	0.076989	0.0412223	0.0566395	0.0285359	0.0614395	0.0403033	0.072635
GCA_000161515.1_ASM16151v1_genomic.fna	0.0763138	0.0728512	0	0.0342544	0.0342388	0.000518086	0.0766519	0.0388623	0.0769812	0.00354829	0.034651	0.00112626	0.0357537	0.0348456	0.0354187	0.0345096	0.0346431	0.035159	0.0350438	0.0344791	0.0347817	0.0349635	0.0342064	0.0359344	0.0358906	0.0320673	0.0330267	0.0378749	0.0350071	0.0355144	0.0367332	0.000889758	0.020824	0.0208253	0.0340271	0.033839	0.0357219	0.0321535	0.0790219	0.0357219	0.0355436	0.079026	0.0367466	0.0770046	0.0788419	0.0727534	0.0764518	0.0731496	0.016566
GCA_000161535.1_ASM16153v1_genomic.fna	0.0764748	0.0751793	0.0342544	0	0.0377751	0.0340349	0.0767717	0.0399532	0.0784724	0.0336159	0.0381979	0.0348845	0.0396138	0.0399004	0.0147442	0.0392106	0.0394961	0.0400468	0.0397655	0.0393736	0.012358	0.0397925	0.0121328	0.040933	0.0398761	0.0389067	0.0119323	0.0402253	0.0396017	0.040123	0.0389788	0.0349635	0.03385	0.0338555	0.0291598	0.0290722	0.0390051	0.0377411	0.0782145	0.0390156	0.0395776	0.0781062	0.0164736	0.0784724	0.0779384	0.0751793	0.0767911	0.0752834	0.0354432
GCA_000161575.1_ASM16157v1_genomic.fna	0.0733156	0.0711081	0.0342388	0.0377751	0	0.03364	0.0736962	0.0316486	0.0740481	0.0335438	0.000670548	0.0348159	0.0058913	0.00674972	0.0382747	0.00355949	0.00349151	0.00420857	0.00344634	0.00529463	0.037311	0.00378414	0.0363943	0.00432706	0.0184236	0.0279519	0.0367576	0.0148956	0.00651453	0.0039697	0.0052142	0.0342757	0.0329228	0.0329228	0.0370441	0.0369851	0.0143507	0.0248207	0.0772585	0.0143512	0.0115196	0.0771411	0.0403787	0.0740589	0.0769385	0.0703474	0.0766751	0.0709215	0.036249
GCA_000161615.1_ASM16161v1_genomic.fna	0.0760926	0.0726489	0.000518086	0.0340349	0.03364	0	0.0765825	0.0386007	0.0768453	0.00375341	0.0340582	0.00140253	0.0355916	0.0344892	0.0351787	0.0339705	0.0341495	0.0346419	0.0345005	0.0340771	0.0346726	0.0344802	0.0336148	0.0353885	0.0354409	0.0318608	0.0327949	0.0376945	0.0346567	0.0349841	0.036475	0.00112574	0.0207922	0.0207949	0.0338456	0.033651	0.0355214	0.0319236	0.0789482	0.035526	0.0365391	0.0788664	0.0367942	0.0768531	0.0786872	0.0725447	0.0762107	0.0728897	0.0163614
GCA_000161635.1_ASM16163v1_genomic.fna	0.0162928	0.0452744	0.0766519	0.0767717	0.0736962	0.0765825	0	0.0732378	0.0453756	0.0756126	0.0742144	0.0774667	0.076226	0.0774116	0.0747875	0.0766018	0.076733	0.0772115	0.0762833	0.0766365	0.0770825	0.0770513	0.0753095	0.0767214	0.0748169	0.0758651	0.0754776	0.0744506	0.0771567	0.076888	0.0756126	0.0763866	0.0763062	0.0762985	0.0777078	0.0774313	0.0750421	0.0707954	0.0606226	0.0750458	0.0766944	0.0605171	0.0780862	0.0453917	0.0603619	0.0473409	0.0638414	0.0518851	0.0765363
GCA_000161675.1_ASM16167v1_genomic.fna	0.0727185	0.0727394	0.0388623	0.0399532	0.0316486	0.0386007	0.0732378	0	0.0753953	0.0391842	0.0321753	0.039298	0.0317581	0.0329015	0.040343	0.0321327	0.0322462	0.0325904	0.031868	0.0321493	0.0402773	0.0325957	0.0387449	0.0325461	0.0314653	0.0336203	0.0389709	0.0330106	0.032657	0.0324167	0.0325767	0.0384315	0.0402554	0.0402595	0.0390958	0.0392503	0.0299661	0.0319887	0.0772232	0.029968	0.0330331	0.0770825	0.0423152	0.0753953	0.0768802	0.0734113	0.0748427	0.0728862	0.0376945
GCA_000190515.1_ASM19051v1_genomic.fna	0.0433039	0.0412746	0.0769812	0.0784724	0.0740481	0.0768453	0.0453756	0.0753953	0	0.0759711	0.0745017	0.0776999	0.07631	0.077451	0.0756126	0.0767253	0.0769774	0.0774195	0.0764211	0.0766905	0.0779823	0.077333	0.0771411	0.0767562	0.0760166	0.0758802	0.0766789	0.0754776	0.0771372	0.0772037	0.0753393	0.076733	0.0765286	0.0765286	0.0790547	0.0788134	0.0757141	0.0720587	0.0570444	0.0757179	0.076989	0.0568674	0.0799342	0.000101514	0.0567025	0.044323	0.0621411	0.042381	0.0777276
GCA_000193355.1_ASM19335v1_genomic.fna	0.0750458	0.0718196	0.00354829	0.0336159	0.0335438	0.00375341	0.0756126	0.0391842	0.0759711	0	0.0338257	0.00244646	0.0340016	0.033882	0.0343172	0.0317693	0.0319143	0.0325124	0.0322733	0.0324587	0.0337542	0.0322097	0.032335	0.033175	0.0351071	0.0304412	0.03151	0.0370023	0.0331459	0.0320559	0.035076	0.00357719	0.0201439	0.0201452	0.0342265	0.0340104	0.0358327	0.0310644	0.0782788	0.0358315	0.0319257	0.0781423	0.0359155	0.0759901	0.0779583	0.0716464	0.0776128	0.0726454	0.0171247
GCA_000338755.1_ASM33875v1_genomic.fna	0.0737785	0.0715415	0.034651	0.0381979	0.000670548	0.0340582	0.0742144	0.0321753	0.0745017	0.0338257	0	0.0352006	0.00639683	0.00707248	0.0388362	0.00385507	0.00363336	0.00414931	0.003794	0.00573814	0.0375003	0.00367576	0.0367491	0.00447117	0.0189237	0.0282681	0.0360139	0.0154016	0.00698219	0.00389921	0.00565474	0.0346295	0.0333068	0.0333079	0.0374728	0.0374678	0.0148893	0.0253631	0.0777792	0.0148909	0.0119447	0.077684	0.0408088	0.0745163	0.0774825	0.0709016	0.0771372	0.0714403	0.0367198
GCA_000341665.1_ASM34166v1_genomic.fna	0.0772428	0.0736569	0.00112626	0.0348845	0.0348159	0.00140253	0.0774667	0.039298	0.0776999	0.00244646	0.0352006	0	0.034016	0.0337773	0.036363	0.0318875	0.0319649	0.0326464	0.0323779	0.0325282	0.0348673	0.0322942	0.0341093	0.0333686	0.0359807	0.0304951	0.0332689	0.0387176	0.0330256	0.0327928	0.0368149	0.00155723	0.0216967	0.0216967	0.0341673	0.033945	0.0359534	0.0330889	0.0798378	0.0359522	0.033309	0.0797751	0.037514	0.0777197	0.0796041	0.0736569	0.0771646	0.0735855	0.0169375
GCA_000468975.2_Leapi01_second_assembly_version_ge	0.0758802	0.0735713	0.0357537	0.0396138	0.0058913	0.0355916	0.076226	0.0317581	0.07631	0.0340016	0.00639683	0.034016	0	0.00240946	0.0408757	0.00575647	0.00576347	0.00620047	0.00549794	0.00186461	0.0390287	0.00604677	0.0393484	0.00698325	0.0201321	0.0275381	0.0380436	0.0174973	0.00123924	0.00622678	0.0071729	0.0362334	0.0357054	0.0357031	0.0368271	0.0367832	0.0148741	0.0272486	0.0795169	0.014872	0.0116287	0.0794422	0.042665	0.0763062	0.0792975	0.0729492	0.0765094	0.0725551	0.0364992
GCA_000468995.3_Hu4-2_second_version_genomic.fna	0.0770202	0.0748832	0.0348456	0.0399004	0.00674972	0.0344892	0.0774116	0.0329015	0.077451	0.033882	0.00707248	0.0337773	0.00240946	0	0.0422422	0.00663542	0.00664416	0.00655103	0.00683536	0.00250931	0.039662	0.00637131	0.0392198	0.00834293	0.0210134	0.0291253	0.0383196	0.0187172	0.00175524	0.00654964	0.00832498	0.0360235	0.0367417	0.0367405	0.0378812	0.0379674	0.0161748	0.0285642	0.0805941	0.0161698	0.0128577	0.080641	0.04331	0.077451	0.080462	0.0741854	0.0776009	0.0738	0.0376795
GCA_000585975.1_Bti4Q7_01_genomic.fna	0.0738036	0.0728582	0.0354187	0.0147442	0.0382747	0.0351787	0.0747875	0.040343	0.0756126	0.0343172	0.0388362	0.036363	0.0408757	0.0422422	0	0.0413156	0.0414418	0.0419895	0.0409791	0.0413128	0.0157577	0.041913	0.0140805	0.0414973	0.0401039	0.0410212	0.0114468	0.0398154	0.042017	0.0416887	0.0398262	0.035045	0.0341528	0.0341517	0.0291636	0.0288765	0.0399167	0.0365814	0.0759294	0.0399207	0.0414433	0.0757895	0.00677646	0.0756276	0.0755863	0.0725447	0.0757971	0.0743924	0.0350289
GCA_000688795.1_ASM68879v1_genomic.fna	0.0762451	0.0739436	0.0345096	0.0392106	0.00355949	0.0339705	0.0766018	0.0321327	0.0767253	0.0317693	0.00385507	0.0318875	0.00575647	0.00663542	0.0413156	0	0.0010684	0.00162762	0.000670051	0.00491222	0.0387098	0.00126214	0.037721	0.00265502	0.0200822	0.0261255	0.0375378	0.0177687	0.00585306	0.00145871	0.00754734	0.0352295	0.0357902	0.0357949	0.0367746	0.0367868	0.0149291	0.027789	0.0799845	0.0149118	0.0115313	0.0799048	0.0426487	0.0767407	0.0797124	0.0732873	0.0767446	0.0729878	0.036743
GCA_000710255.1_BTK_A5_genomic.fna	0.0764019	0.0740517	0.0346431	0.0394961	0.00349151	0.0341495	0.076733	0.0322462	0.0769774	0.0319143	0.00363336	0.0319649	0.00576347	0.00664416	0.0414418	0.0010684	0	0.00110533	0.00146288	0.00461083	0.0388048	0.000507269	0.0379483	0.00231788	0.0201794	0.026516	0.0379534	0.0179046	0.00576013	0.000748195	0.00767762	0.035512	0.0358008	0.0358032	0.0367089	0.0369311	0.0150549	0.0279207	0.0800813	0.0150396	0.0118567	0.0799677	0.0426901	0.0769774	0.0798838	0.0734255	0.0768375	0.0730932	0.036843
GCA_000717535.1_ASM71753v1_genomic.fna	0.0767485	0.0745821	0.035159	0.0400468	0.00420857	0.0346419	0.0772115	0.0325904	0.0774195	0.0325124	0.00414931	0.0326464	0.00620047	0.00655103	0.0419895	0.00162762	0.00110533	0	0.00208633	0.00515314	0.0392569	0.00070186	0.0385541	0.00313481	0.0206696	0.0272391	0.0381289	0.0184126	0.00620833	0.000885733	0.0083246	0.0358752	0.0364388	0.0364437	0.037197	0.0373023	0.0155603	0.0283685	0.0803559	0.0155425	0.0122933	0.0804663	0.0431985	0.0774313	0.0802585	0.0739364	0.0771411	0.0735001	0.0372119
GCA_000747545.1_ASM74754v1_genomic.fna	0.075816	0.0736604	0.0350438	0.0397655	0.00344634	0.0345005	0.0762833	0.031868	0.0764211	0.0322733	0.003794	0.0323779	0.00549794	0.00683536	0.0409791	0.000670051	0.00146288	0.00208633	0	0.00524432	0.0384122	0.00167717	0.0379597	0.00256683	0.0198187	0.026039	0.0381698	0.0174767	0.00600955	0.00187395	0.00729051	0.0350369	0.0355354	0.0355436	0.0366663	0.0364967	0.0146522	0.0274854	0.0797709	0.0146372	0.0112926	0.0796374	0.0423913	0.0764403	0.0794381	0.0730229	0.076494	0.0726907	0.0364762
GCA_000803665.1_ASM80366v1_genomic.fna	0.0762871	0.0739904	0.0344791	0.0393736	0.00529463	0.0340771	0.0766365	0.0321493	0.0766905	0.0324587	0.00573814	0.0325282	0.00186461	0.00250931	0.0413128	0.00491222	0.00461083	0.00515314	0.00524432	0	0.0391077	0.00482649	0.0382606	0.00629942	0.0201078	0.0274591	0.0376067	0.0178419	0.00137322	0.00502843	0.00765437	0.0356584	0.0359736	0.0359759	0.0371562	0.0373036	0.0153176	0.0277571	0.0798085	0.0153187	0.0119844	0.0797709	0.0429038	0.0766982	0.0795667	0.0733333	0.0768841	0.0729387	0.0368809
GCA_000833655.1_ASM83365v1_genomic.fna	0.0768104	0.075684	0.0347817	0.012358	0.037311	0.0346726	0.0770825	0.0402773	0.0779823	0.0337542	0.0375003	0.0348673	0.0390287	0.039662	0.0157577	0.0387098	0.0388048	0.0392569	0.0384122	0.0391077	0	0.0389094	0.0071819	0.0395375	0.0400577	0.0375265	0.0131168	0.0407809	0.0395282	0.0393072	0.0375954	0.0349199	0.0339694	0.0339694	0.0292861	0.0290843	0.0396661	0.0383029	0.0790711	0.0396768	0.0389854	0.079026	0.0170289	0.0779863	0.0788379	0.075782	0.0772467	0.0762603	0.0348022
GCA_000835235.1_ASM83523v1_genomic.fna	0.0766596	0.0744908	0.0349635	0.0397925	0.00378414	0.0344802	0.0770513	0.0325957	0.077333	0.0322097	0.00367576	0.0322942	0.00604677	0.00637131	0.041913	0.00126214	0.000507269	0.00070186	0.00167717	0.00482649	0.0389094	0	0.0383093	0.00258633	0.0205704	0.0267685	0.0379712	0.0182706	0.00601327	0.000318644	0.0080452	0.0356549	0.036219	0.0362214	0.037097	0.0372403	0.0154886	0.0283486	0.0803051	0.0154698	0.0121001	0.0803601	0.0430531	0.0773487	0.0801867	0.0738323	0.0771138	0.0734574	0.0371377
GCA_000940785.1_ASM94078v1_genomic.fna	0.0752499	0.0741565	0.0342064	0.0121328	0.0363943	0.0336148	0.0753095	0.0387449	0.0771411	0.032335	0.0367491	0.0341093	0.0393484	0.0392198	0.0140805	0.037721	0.0379483	0.0385541	0.0379597	0.0382606	0.0071819	0.0383093	0	0.0389041	0.0383337	0.038326	0.0118981	0.0394481	0.0388388	0.0381276	0.0380869	0.0339229	0.0336028	0.0336028	0.0282383	0.0280127	0.038371	0.0365294	0.0775259	0.0383735	0.0394588	0.0774234	0.0157626	0.0771567	0.0772507	0.0743523	0.0760812	0.074736	0.0339683
GCA_000969665.1_ASM96966v1_genomic.fna	0.0761802	0.0743414	0.0359344	0.040933	0.00432706	0.0353885	0.0767214	0.0325461	0.0767562	0.033175	0.00447117	0.0333686	0.00698325	0.00834293	0.0414973	0.00265502	0.00231788	0.00313481	0.00256683	0.00629942	0.0395375	0.00258633	0.0389041	0	0.0207558	0.0273576	0.0390721	0.0186658	0.00754954	0.00276449	0.00886662	0.0357855	0.0366712	0.0366773	0.0374691	0.0376192	0.0158067	0.0282238	0.0797458	0.0157909	0.0130691	0.0796833	0.0434778	0.076764	0.0794878	0.0734503	0.0764787	0.0735713	0.0374217
GCA_001183785.1_ASM118378v1_genomic.fna	0.0743887	0.0723924	0.0358906	0.0398761	0.0184236	0.0354409	0.0748169	0.0314653	0.0760166	0.0351071	0.0189237	0.0359807	0.0201321	0.0210134	0.0401039	0.0200822	0.0201794	0.0206696	0.0198187	0.0201078	0.0400577	0.0205704	0.0383337	0.0207558	0	0.0305284	0.0385554	0.0192603	0.0206663	0.0203758	0.0200573	0.0353524	0.0348822	0.0348799	0.0382401	0.0381647	0.0179777	0.0265135	0.0772115	0.0179861	0.020929	0.0771685	0.040845	0.0760318	0.0769657	0.0723993	0.0761535	0.0728442	0.0358729
GCA_001548175.1_ASM154817v1_genomic.fna	0.0747764	0.0714201	0.0320673	0.0389067	0.0279519	0.0318608	0.0758651	0.0336203	0.0758802	0.0304412	0.0282681	0.0304951	0.0275381	0.0291253	0.0410212	0.0261255	0.026516	0.0272391	0.026039	0.0274591	0.0375265	0.0267685	0.038326	0.0273576	0.0305284	0	0.0387332	0.0313883	0.0281815	0.02718	0.0294187	0.0324924	0.0344825	0.0344847	0.0376142	0.0377235	0.0281032	0.0200566	0.0797291	0.0281032	0.0271185	0.0796499	0.0425588	0.075884	0.0794464	0.072382	0.0773644	0.0727394	0.0329496
GCA_001640965.1_ASM164096v1_genomic.fna	0.0749792	0.073525	0.0330267	0.0119323	0.0367576	0.0327949	0.0754776	0.0389709	0.0766789	0.03151	0.0360139	0.0332689	0.0380436	0.0383196	0.0114468	0.0375378	0.0379534	0.0381289	0.0381698	0.0376067	0.0131168	0.0379712	0.0118981	0.0390721	0.0385554	0.0387332	0	0.0393139	0.0381327	0.0378054	0.036602	0.033202	0.0324819	0.0324829	0.027233	0.0269873	0.0380359	0.0360496	0.0768608	0.0380487	0.0388205	0.0767562	0.0133479	0.0766828	0.0765671	0.0734503	0.0753878	0.0741601	0.0332646
GCA_001675515.1_ASM167551v1_genomic.fna	0.0743523	0.0723475	0.0378749	0.0402253	0.0148956	0.0376945	0.0744506	0.0330106	0.0754776	0.0370023	0.0154016	0.0387176	0.0174973	0.0187172	0.0398154	0.0177687	0.0179046	0.0184126	0.0174767	0.0178419	0.0407809	0.0182706	0.0394481	0.0186658	0.0192603	0.0313883	0.0393139	0	0.0185211	0.0180758	0.0166383	0.0376079	0.0353431	0.035342	0.0394428	0.0392251	0.0159145	0.0264873	0.0778031	0.0159244	0.0181875	0.0776999	0.0419158	0.0754851	0.0775259	0.071755	0.0786263	0.0726315	0.03776
GCA_001880115.1_ASM188011v1_genomic.fna	0.0768453	0.0745821	0.0350071	0.0396017	0.00651453	0.0346567	0.0771567	0.032657	0.0771372	0.0331459	0.00698219	0.0330256	0.00123924	0.00175524	0.042017	0.00585306	0.00576013	0.00620833	0.00600955	0.00137322	0.0395282	0.00601327	0.0388388	0.00754954	0.0206663	0.0281815	0.0381327	0.0185211	0	0.00620525	0.00806742	0.0363702	0.0366955	0.0366955	0.0375528	0.0376343	0.0158499	0.0283468	0.0803093	0.0158477	0.0124392	0.0804026	0.0434869	0.077145	0.0801993	0.0739256	0.0772859	0.0734539	0.0373955
GCA_001880125.1_ASM188012v1_genomic.fna	0.0764556	0.0742797	0.0355144	0.040123	0.0039697	0.0349841	0.076888	0.0324167	0.0772037	0.0320559	0.00389921	0.0327928	0.00622678	0.00654964	0.0416887	0.00145871	0.000748195	0.000885733	0.00187395	0.00502843	0.0393072	0.000318644	0.0381276	0.00276449	0.0203758	0.02718	0.0378054	0.0180758	0.00620525	0	0.00788963	0.0355459	0.0364111	0.0364159	0.0369397	0.0370724	0.0152904	0.0281212	0.080136	0.0152744	0.0119155	0.0802162	0.04288	0.0772115	0.080035	0.0736033	0.0769346	0.0732696	0.0369642
GCA_002146315.1_ASM214631v1_genomic.fna	0.0748722	0.0725863	0.0367332	0.0389788	0.0052142	0.036475	0.0756126	0.0325767	0.0753393	0.035076	0.00565474	0.0368149	0.0071729	0.00832498	0.0398262	0.00754734	0.00767762	0.0083246	0.00729051	0.00765437	0.0375954	0.0080452	0.0380869	0.00886662	0.0200573	0.0294187	0.036602	0.0166383	0.00806742	0.00788963	0	0.0364943	0.0346737	0.0346794	0.0372775	0.0373172	0.0147712	0.02636	0.078606	0.0147676	0.011713	0.0785047	0.0413921	0.0753468	0.0782949	0.0718367	0.0780063	0.072021	0.0372614
GCA_002146335.1_ASM214633v1_genomic.fna	0.0759673	0.0725829	0.000889758	0.0349635	0.0342757	0.00112574	0.0763866	0.0384315	0.076733	0.00357719	0.0346295	0.00155723	0.0362334	0.0360235	0.035045	0.0352295	0.035512	0.0358752	0.0350369	0.0356584	0.0349199	0.0356549	0.0339229	0.0357855	0.0353524	0.0324924	0.033202	0.0376079	0.0363702	0.0355459	0.0364943	0	0.0208436	0.0208456	0.0337344	0.0335274	0.0354688	0.0318505	0.0788175	0.0354712	0.0352191	0.0787278	0.0364823	0.0767523	0.0785169	0.0724062	0.0761573	0.0727883	0.0162287
GCA_002146345.1_ASM214634v1_genomic.fna	0.0757217	0.0728023	0.020824	0.03385	0.0329228	0.0207922	0.0763062	0.0402554	0.0765286	0.0201439	0.0333068	0.0216967	0.0357054	0.0367417	0.0341528	0.0357902	0.0358008	0.0364388	0.0355354	0.0359736	0.0339694	0.036219	0.0336028	0.0366712	0.0348822	0.0344825	0.0324819	0.0353431	0.0366955	0.0364111	0.0346737	0.0208436	0	4.6019e-05	0.0349199	0.0347487	0.0351787	0.0321764	0.0778508	0.0351798	0.0361163	0.0777356	0.0355611	0.0765209	0.0775456	0.0719765	0.0776682	0.0734184	0.0217128
GCA_002146395.1_ASM214639v1_genomic.fna	0.0757179	0.0728092	0.0208253	0.0338555	0.0329228	0.0207949	0.0762985	0.0402595	0.0765286	0.0201452	0.0333079	0.0216967	0.0357031	0.0367405	0.0341517	0.0357949	0.0358032	0.0364437	0.0355436	0.0359759	0.0339694	0.0362214	0.0336028	0.0366773	0.0348799	0.0344847	0.0324829	0.035342	0.0366955	0.0364159	0.0346794	0.0208456	4.6019e-05	0	0.0349188	0.0347498	0.0351798	0.0321764	0.0778388	0.0351798	0.0361235	0.0777197	0.0355635	0.0765171	0.0775338	0.0719663	0.0776642	0.0734148	0.0217121
GCA_002146405.1_ASM214640v1_genomic.fna	0.0772389	0.0754402	0.0340271	0.0291598	0.0370441	0.0338456	0.0777078	0.0390958	0.0790547	0.0342265	0.0374728	0.0341673	0.0368271	0.0378812	0.0291636	0.0367746	0.0367089	0.037197	0.0366663	0.0371562	0.0292861	0.037097	0.0282383	0.0374691	0.0382401	0.0376142	0.027233	0.0394428	0.0375528	0.0369397	0.0372775	0.0337344	0.0349199	0.0349188	0	0.00220634	0.0340726	0.0371785	0.0794878	0.0340782	0.0371908	0.0793512	0.0307758	0.0790465	0.0791944	0.0750791	0.074316	0.0748059	0.0334904
GCA_002146425.1_ASM214642v1_genomic.fna	0.0769074	0.0752053	0.033839	0.0290722	0.0369851	0.033651	0.0774313	0.0392503	0.0788134	0.0340104	0.0374678	0.033945	0.0367832	0.0379674	0.0288765	0.0367868	0.0369311	0.0373023	0.0364967	0.0373036	0.0290843	0.0372403	0.0280127	0.0376192	0.0381647	0.0377235	0.0269873	0.0392251	0.0376343	0.0370724	0.0373172	0.0335274	0.0347487	0.0347498	0.00220634	0	0.034145	0.0368993	0.0793429	0.034155	0.0365173	0.0791903	0.030606	0.0788052	0.0789973	0.0748758	0.0740734	0.0745711	0.0332614
GCA_002146445.1_ASM214644v1_genomic.fna	0.07452	0.0722613	0.0357219	0.0390051	0.0143507	0.0355214	0.0750421	0.0299661	0.0757141	0.0358327	0.0148893	0.0359534	0.0148741	0.0161748	0.0399167	0.0149291	0.0150549	0.0155603	0.0146522	0.0153176	0.0396661	0.0154886	0.038371	0.0158067	0.0179777	0.0281032	0.0380359	0.0159145	0.0158499	0.0152904	0.0147712	0.0354688	0.0351787	0.0351798	0.0340726	0.034145	0	0.0260116	0.0779105	2.38274e-05	0.0156745	0.0777673	0.0416472	0.0757254	0.0775654	0.0719458	0.0750346	0.0717143	0.034726
GCA_002146465.1_ASM214646v1_genomic.fna	0.0700149	0.0677629	0.0321535	0.0377411	0.0248207	0.0319236	0.0707954	0.0319887	0.0720587	0.0310644	0.0253631	0.0330889	0.0272486	0.0285642	0.0365814	0.027789	0.0279207	0.0283685	0.0274854	0.0277571	0.0383029	0.0283486	0.0365294	0.0282238	0.0265135	0.0200566	0.0360496	0.0264873	0.0283468	0.0281212	0.02636	0.0318505	0.0321764	0.0321764	0.0371785	0.0368993	0.0260116	0	0.0758954	0.0260141	0.0278405	0.0758651	0.039579	0.0720724	0.0756539	0.0677996	0.0765748	0.0695023	0.0320259
GCA_002146505.1_ASM214650v1_genomic.fna	0.0596325	0.0568583	0.0790219	0.0782145	0.0772585	0.0789482	0.0606226	0.0772232	0.0570444	0.0782788	0.0777792	0.0798378	0.0795169	0.0805941	0.0759294	0.0799845	0.0800813	0.0803559	0.0797709	0.0798085	0.0790711	0.0803051	0.0775259	0.0797458	0.0772115	0.0797291	0.0768608	0.0778031	0.0803093	0.080136	0.078606	0.0788175	0.0778508	0.0778388	0.0794878	0.0793429	0.0779105	0.0758954	0	0.0779225	0.0798797	0.000314272	0.0799048	0.0570262	0.000331766	0.0583278	0.054399	0.058949	0.0782507
GCA_002146545.1_ASM214654v1_genomic.fna	0.07452	0.0722751	0.0357219	0.0390156	0.0143512	0.035526	0.0750458	0.029968	0.0757179	0.0358315	0.0148909	0.0359522	0.014872	0.0161698	0.0399207	0.0149118	0.0150396	0.0155425	0.0146372	0.0153187	0.0396768	0.0154698	0.0383735	0.0157909	0.0179861	0.0281032	0.0380487	0.0159244	0.0158477	0.0152744	0.0147676	0.0354712	0.0351798	0.0351798	0.0340782	0.034155	2.38274e-05	0.0260141	0.0779225	0	0.0156723	0.0777872	0.04166	0.0757292	0.0775812	0.0719595	0.0750161	0.0717312	0.0347294
GCA_002146595.1_ASM214659v1_genomic.fna	0.0759256	0.0740806	0.0355436	0.0395776	0.0115196	0.0365391	0.0766944	0.0330331	0.076989	0.0319257	0.0119447	0.033309	0.0116287	0.0128577	0.0414433	0.0115313	0.0118567	0.0122933	0.0112926	0.0119844	0.0389854	0.0121001	0.0394588	0.0130691	0.020929	0.0271185	0.0388205	0.0181875	0.0124392	0.0119155	0.011713	0.0352191	0.0361163	0.0361235	0.0371908	0.0365173	0.0156745	0.0278405	0.0798797	0.0156723	0	0.0797876	0.0425043	0.0770046	0.0795667	0.0731143	0.0787971	0.0729738	0.0369937
GCA_002146605.1_ASM214660v1_genomic.fna	0.0594446	0.0567679	0.079026	0.0781062	0.0771411	0.0788664	0.0605171	0.0770825	0.0568674	0.0781423	0.077684	0.0797751	0.0794422	0.080641	0.0757895	0.0799048	0.0799677	0.0804663	0.0796374	0.0797709	0.079026	0.0803601	0.0774234	0.0796833	0.0771685	0.0796499	0.0767562	0.0776999	0.0804026	0.0802162	0.0785047	0.0787278	0.0777356	0.0777197	0.0793512	0.0791903	0.0777673	0.0758651	0.000314272	0.0777872	0.0797876	0	0.0800813	0.0568402	5.77238e-05	0.0582124	0.0542097	0.0588124	0.0782185
GCA_002146615.1_ASM214661v1_genomic.fna	0.078533	0.076989	0.0367466	0.0164736	0.0403787	0.0367942	0.0780862	0.0423152	0.0799342	0.0359155	0.0408088	0.037514	0.042665	0.04331	0.00677646	0.0426487	0.0426901	0.0431985	0.0423913	0.0429038	0.0170289	0.0430531	0.0157626	0.0434778	0.040845	0.0425588	0.0133479	0.0419158	0.0434869	0.04288	0.0413921	0.0364823	0.0355611	0.0355635	0.0307758	0.030606	0.0416472	0.039579	0.0799048	0.04166	0.0425043	0.0800813	0	0.0799509	0.0798964	0.0765248	0.078533	0.0767446	0.0366323
GCA_002146625.1_ASM214662v1_genomic.fna	0.0433054	0.0412223	0.0770046	0.0784724	0.0740589	0.0768531	0.0453917	0.0753953	0.000101514	0.0759901	0.0745163	0.0777197	0.0763062	0.077451	0.0756276	0.0767407	0.0769774	0.0774313	0.0764403	0.0766982	0.0779863	0.0773487	0.0771567	0.076764	0.0760318	0.075884	0.0766828	0.0754851	0.077145	0.0772115	0.0753468	0.0767523	0.0765209	0.0765171	0.0790465	0.0788052	0.0757254	0.0720724	0.0570262	0.0757292	0.0770046	0.0568402	0.0799509	0	0.0566822	0.044323	0.0621438	0.0423825	0.0777594
GCA_002146655.1_ASM214665v1_genomic.fna	0.0592891	0.0566395	0.0788419	0.0779384	0.0769385	0.0786872	0.0603619	0.0768802	0.0567025	0.0779583	0.0774825	0.0796041	0.0792975	0.080462	0.0755863	0.0797124	0.0798838	0.0802585	0.0794381	0.0795667	0.0788379	0.0801867	0.0772507	0.0794878	0.0769657	0.0794464	0.0765671	0.0775259	0.0801993	0.080035	0.0782949	0.0785169	0.0775456	0.0775338	0.0791944	0.0789973	0.0775654	0.0756539	0.000331766	0.0775812	0.0795667	5.77238e-05	0.0798964	0.0566822	0	0.0580786	0.0540716	0.0586549	0.0780222
GCA_002146665.1_ASM214666v1_genomic.fna	0.0461277	0.0285359	0.0727534	0.0751793	0.0703474	0.0725447	0.0473409	0.0734113	0.044323	0.0716464	0.0709016	0.0736569	0.0729492	0.0741854	0.0725447	0.0732873	0.0734255	0.0739364	0.0730229	0.0733333	0.075782	0.0738323	0.0743523	0.0734503	0.0723993	0.072382	0.0734503	0.071755	0.0739256	0.0736033	0.0718367	0.0724062	0.0719765	0.0719663	0.0750791	0.0748758	0.0719458	0.0677996	0.0583278	0.0719595	0.0731143	0.0582124	0.0765248	0.044323	0.0580786	0	0.0612188	0.0404888	0.0734113
GCA_002146695.1_ASM214669v1_genomic.fna	0.0627925	0.0614395	0.0764518	0.0767911	0.0766751	0.0762107	0.0638414	0.0748427	0.0621411	0.0776128	0.0771372	0.0771646	0.0765094	0.0776009	0.0757971	0.0767446	0.0768375	0.0771411	0.076494	0.0768841	0.0772467	0.0771138	0.0760812	0.0764787	0.0761535	0.0773644	0.0753878	0.0786263	0.0772859	0.0769346	0.0780063	0.0761573	0.0776682	0.0776642	0.074316	0.0740734	0.0750346	0.0765748	0.054399	0.0750161	0.0787971	0.0542097	0.078533	0.0621438	0.0540716	0.0612188	0	0.0610733	0.0751644
GCA_002146705.1_ASM214670v1_genomic.fna	0.0501309	0.0403033	0.0731496	0.0752834	0.0709215	0.0728897	0.0518851	0.0728862	0.042381	0.0726454	0.0714403	0.0735855	0.0725551	0.0738	0.0743924	0.0729878	0.0730932	0.0735001	0.0726907	0.0729387	0.0762603	0.0734574	0.074736	0.0735713	0.0728442	0.0727394	0.0741601	0.0726315	0.0734539	0.0732696	0.072021	0.0727883	0.0734184	0.0734148	0.0748059	0.0745711	0.0717143	0.0695023	0.058949	0.0717312	0.0729738	0.0588124	0.0767446	0.0423825	0.0586549	0.0404888	0.0610733	0	0.0732837
GCA_002146755.1_ASM214675v1_genomic.fna	0.0754776	0.072635	0.016566	0.0354432	0.036249	0.0163614	0.0765363	0.0376945	0.0777276	0.0171247	0.0367198	0.0169375	0.0364992	0.0376795	0.0350289	0.036743	0.036843	0.0372119	0.0364762	0.0368809	0.0348022	0.0371377	0.0339683	0.0374217	0.0358729	0.0329496	0.0332646	0.03776	0.0373955	0.0369642	0.0372614	0.0162287	0.0217128	0.0217121	0.0334904	0.0332614	0.034726	0.0320259	0.0782507	0.0347294	0.0369937	0.0782185	0.0366323	0.0777594	0.0780222	0.0734113	0.0751644	0.0732837	0
GCA_002146785.1_ASM214678v1_genomic.fna	0.0761688	0.0748132	0.0346771	0.0125743	0.0371094	0.0341829	0.0761497	0.0390813	0.0726767	0.0329132	0.0374591	0.0345547	0.0398531	0.0396781	0.0146782	0.0382734	0.0385218	0.0390787	0.0385037	0.0388166	0.00761715	0.0388205	0.00150149	0.0394975	0.0388479	0.0387267	0.0124402	0.0399261	0.0393112	0.0386916	0.0386786	0.0344588	0.0342779	0.0342791	0.02873	0.0284776	0.0387866	0.0372651	0.0780782	0.0387918	0.0399072	0.0779903	0.0162187	0.0726767	0.0777832	0.0749349	0.0764326	0.0754626	0.0344554
GCA_002146815.1_ASM214681v1_genomic.fna	0.0708451	0.0673736	0.0324472	0.0390695	0.0284812	0.0324777	0.0713427	0.033785	0.071677	0.0312974	0.0289904	0.0333458	0.0309516	0.0322598	0.0377789	0.0314146	0.0315273	0.0319597	0.0310774	0.0314167	0.0395669	0.031967	0.0379991	0.0315334	0.029783	0.0170531	0.0372825	0.0293848	0.0320404	0.0317529	0.0300489	0.0321608	0.0321847	0.0321868	0.0386643	0.0383941	0.0297029	0.017324	0.0644485	0.0297077	0.0310874	0.0643201	0.0402759	0.071677	0.0641783	0.0688264	0.0779703	0.0712688	0.0327737
GCA_002146845.1_ASM214684v1_genomic.fna	0.0752387	0.0738072	0.0331524	0.0120335	0.0368858	0.0329506	0.0756803	0.039163	0.0769152	0.0316526	0.0361652	0.033412	0.0380894	0.0383491	0.0116873	0.0376506	0.0380869	0.038258	0.0382708	0.0376594	0.0131918	0.0380678	0.0120523	0.0392106	0.03881	0.0386072	0.000323746	0.0395349	0.038069	0.0379128	0.0367454	0.0334077	0.0327164	0.0327217	0.0274521	0.0271922	0.0382529	0.0363522	0.0770552	0.0382632	0.0388348	0.0770163	0.0135125	0.0769152	0.0768182	0.0737141	0.0757141	0.0743523	0.0334936
GCA_002146865.1_ASM214686v1_genomic.fna	0.074604	0.0722613	0.0376129	0.0396594	0.0147156	0.0374167	0.0755863	0.0319215	0.0753878	0.036963	0.0152132	0.0382773	0.0166996	0.0179106	0.0398504	0.0171224	0.0172384	0.0176956	0.0168642	0.0171386	0.0409511	0.0176429	0.0393816	0.0181857	0.0185346	0.0311265	0.039237	0.0156794	0.0177039	0.0174415	0.0161582	0.0373483	0.0354747	0.0354758	0.0386098	0.0384714	0.014028	0.0265508	0.0767523	0.0140371	0.0174468	0.0766828	0.0402896	0.0753991	0.0765094	0.0715449	0.0781303	0.0698756	0.0373582
GCA_002146885.1_ASM214688v1_genomic.fna	0.0461508	0.0307066	0.0738646	0.0763253	0.0722406	0.0735962	0.0472163	0.0745602	0.0453226	0.0727325	0.0727325	0.0745711	0.0746333	0.0758651	0.0740517	0.0750235	0.0752611	0.0757405	0.0747213	0.0748869	0.0766519	0.0756577	0.0752201	0.0756276	0.0736819	0.0737141	0.0746297	0.0734432	0.0755413	0.0754402	0.0735641	0.0734716	0.0719731	0.0719765	0.0765132	0.0761916	0.0733722	0.0691486	0.0592867	0.0733829	0.0749275	0.0591899	0.0777435	0.0453194	0.0590451	0.0263642	0.0623253	0.0439114	0.0741239
GCA_002146925.1_ASM214692v1_genomic.fna	0.0699241	0.0663178	0.0297039	0.037197	0.0247684	0.0292065	0.0701775	0.0315965	0.0719219	0.0284239	0.0253372	0.030408	0.0279573	0.0287365	0.0361163	0.0278628	0.0279993	0.0284675	0.0275425	0.027869	0.0376267	0.0284339	0.0352075	0.0283287	0.0258642	0.0146491	0.0354735	0.0272104	0.0284958	0.0281986	0.0272087	0.02913	0.0302531	0.030256	0.0365282	0.0362178	0.0267446	0.0149081	0.0755188	0.0267489	0.0285523	0.0754476	0.0390195	0.0719219	0.0752499	0.0664739	0.0759522	0.0691644	0.0305657
GCA_002146945.1_ASM214694v1_genomic.fna	0.0726907	0.0703245	0.0316864	0.0384753	0.0259643	0.0314603	0.0728547	0.0315548	0.0737105	0.0319154	0.0263743	0.0324787	0.0260697	0.0273183	0.0386786	0.0268096	0.0263188	0.0267259	0.0265609	0.026271	0.0386487	0.0264839	0.0376857	0.0271254	0.0278334	0.0198005	0.0369458	0.0278147	0.0268944	0.026271	0.027362	0.0313742	0.0335449	0.0335525	0.0359226	0.0360544	0.0252025	0.013875	0.0786791	0.0252089	0.0280109	0.07861	0.0408157	0.0737176	0.0784481	0.0699727	0.0765094	0.0715179	0.0324619
GCA_002147055.1_ASM214705v1_genomic.fna	0.0733971	0.0717177	0.0355986	0.0395015	0.0172686	0.0353338	0.0741131	0.0296221	0.0749422	0.035512	0.0177645	0.0358883	0.0177312	0.0190823	0.0393803	0.0179867	0.0181258	0.018561	0.0176855	0.0182293	0.0397279	0.0185401	0.038157	0.018545	0.0128043	0.0286511	0.0379547	0.0179711	0.0187482	0.0183436	0.0183747	0.0352712	0.0344971	0.0344994	0.0362789	0.0360877	0.0147968	0.0258246	0.0771802	0.0147942	0.0190666	0.0770358	0.0414077	0.0749459	0.0768841	0.0715652	0.0747985	0.0715314	0.0346589
GCA_002147085.1_ASM214708v1_genomic.fna	0.0750161	0.0727639	0.0368479	0.0391367	0.00539143	0.0366505	0.0757594	0.0327323	0.0754888	0.0352434	0.00583029	0.0369532	0.00700819	0.0082442	0.0400169	0.00771421	0.00756348	0.00811269	0.0074566	0.00743434	0.0377524	0.00783222	0.0382363	0.00903813	0.0201992	0.0295699	0.0367698	0.0167928	0.00784712	0.00767503	0.000201027	0.0366554	0.0348353	0.0348399	0.0374616	0.037489	0.0149449	0.0265093	0.0786709	0.0149428	0.0118817	0.0786303	0.04157	0.0754963	0.0784481	0.0719971	0.0781744	0.0721409	0.0374117
GCA_002147105.1_ASM214710v1_genomic.fna	0.0750346	0.0727639	0.0369115	0.0391024	0.00542741	0.0367734	0.0757594	0.0327471	0.0754888	0.0353536	0.00587184	0.0370097	0.00705889	0.00826931	0.0400319	0.00775569	0.00754844	0.00813083	0.00748217	0.00746573	0.0377487	0.00778018	0.0382516	0.00907618	0.0202143	0.0295623	0.0368601	0.0168128	0.00787097	0.00770385	0.000259001	0.0367332	0.0348559	0.0348593	0.0374778	0.0374965	0.0149685	0.0265237	0.0786994	0.0149638	0.0119314	0.0786384	0.0415757	0.0755001	0.0784481	0.0720313	0.0781904	0.0721547	0.0374404
GCA_002147125.1_ASM214712v1_genomic.fna	0.0416229	0.0359759	0.0761573	0.077518	0.0736819	0.0759408	0.0439407	0.0747544	0.0309605	0.0750198	0.0741276	0.0769774	0.076333	0.0775496	0.0747948	0.0766673	0.076764	0.0772272	0.0763445	0.0767098	0.0782185	0.077063	0.0764057	0.0765479	0.0749385	0.0750125	0.0754589	0.0744506	0.0772624	0.0768919	0.0752834	0.0758878	0.0758462	0.07585	0.0774431	0.0771685	0.0751458	0.0703605	0.0574701	0.0751607	0.0767872	0.0573942	0.0790834	0.0309566	0.0572497	0.0406685	0.0640897	0.0406048	0.0765325
GCA_002147155.1_ASM214715v1_genomic.fna	0.0762718	0.0739976	0.035378	0.0396969	0.00641754	0.0350254	0.0766172	0.0322128	0.0766442	0.0326761	0.0069097	0.0333393	0.00138696	0.00185873	0.041385	0.00580253	0.00573714	0.00621755	0.00594983	0.0013305	0.0396916	0.00601902	0.038371	0.00743981	0.0201768	0.0284439	0.0378067	0.0179843	0.000703602	0.0058487	0.0076647	0.0359973	0.0365173	0.0365197	0.0371451	0.0372812	0.0153518	0.0277934	0.0798755	0.0153534	0.0120275	0.0798294	0.0429918	0.0766442	0.0796333	0.0733793	0.0768569	0.0729597	0.036936
GCA_002147165.1_ASM214716v1_genomic.fna	0.0757971	0.0735179	0.035306	0.0387866	0.005545	0.0349073	0.0761573	0.0330997	0.0761573	0.0320912	0.00603052	0.0332711	0.00210014	0.00263936	0.0408436	0.00602409	0.00588862	0.00635167	0.0062056	0.00220498	0.038784	0.00614626	0.0378458	0.00769868	0.0203095	0.0285733	0.0372131	0.0174697	0.00142254	0.0062367	0.00706997	0.0363606	0.0357207	0.0357278	0.0381225	0.0381315	0.0160013	0.0272626	0.0792397	0.0159997	0.0116147	0.0792851	0.0426857	0.0761535	0.0790998	0.0728512	0.0783311	0.0726837	0.037534
GCA_002147185.1_ASM214718v1_genomic.fna	0.0767175	0.0744215	0.0349543	0.0395108	0.00640787	0.0346136	0.0770436	0.0325619	0.0769735	0.0330599	0.00688559	0.0329592	0.00125596	0.00173271	0.0418495	0.0057568	0.00565242	0.00610816	0.00590743	0.0013088	0.0394988	0.00591247	0.0387319	0.0074369	0.020569	0.028053	0.0380932	0.0183802	0.000211881	0.00611598	0.00800122	0.0362921	0.0365681	0.0365717	0.0374866	0.0375666	0.0157528	0.0282013	0.0802331	0.0157539	0.0123124	0.080267	0.0433764	0.0769812	0.0800686	0.0738143	0.0771919	0.0734077	0.0372924
GCA_002147235.1_ASM214723v1_genomic.fna	0.0748832	0.0727255	0.0362071	0.0392423	0.00532228	0.035957	0.0754589	0.0325735	0.0753356	0.0328631	0.00582058	0.0347487	0.00237475	0.00388298	0.0399627	0.00664696	0.00665711	0.00706389	0.00638924	0.00372094	0.0386215	0.00690296	0.0384405	0.0079652	0.0199181	0.0288867	0.0373906	0.01664	0.00317918	0.00670441	0.00632828	0.035893	0.0349451	0.0349497	0.0378673	0.0377625	0.0154499	0.0264223	0.0784804	0.0154462	0.0109449	0.078533	0.0415843	0.0753356	0.0783432	0.071956	0.0777276	0.0721101	0.0371205
GCA_002147245.1_ASM214724v1_genomic.fna	0.0762527	0.0740914	0.0354502	0.039964	0.00394105	0.0349222	0.0767291	0.0322629	0.0770046	0.0319752	0.0038953	0.032657	0.00608032	0.00642653	0.0414973	0.00149888	0.000776659	0.00097681	0.00190899	0.00491731	0.0392251	0.000412679	0.038022	0.00271051	0.0202236	0.0271384	0.0377701	0.0179376	0.00610375	0.000249566	0.00774012	0.0355179	0.036243	0.0362466	0.0367929	0.0369287	0.0151299	0.027951	0.0800139	0.0151299	0.0117514	0.080035	0.0427316	0.0770163	0.0798671	0.0734574	0.0768104	0.0731108	0.0368027
GCA_002147255.1_ASM214725v1_genomic.fna	0.0760584	0.0741492	0.0359736	0.0395255	0.0116093	0.0358563	0.0767562	0.0320052	0.0770202	0.033685	0.0121157	0.0341628	0.0114107	0.0125814	0.0414191	0.0112241	0.0114504	0.0120349	0.0109519	0.0117044	0.0399397	0.0117732	0.0394615	0.0126725	0.0203148	0.0256997	0.0390458	0.0181857	0.012227	0.0116552	0.0120482	0.0357607	0.0363113	0.0363149	0.0362478	0.0354409	0.0148694	0.0277979	0.0797751	0.0148668	0.00239458	0.0796833	0.0425779	0.077028	0.0794961	0.0731249	0.0768182	0.0727499	0.0367515
GCA_002147295.1_ASM214729v1_genomic.fna	0.0698368	0.0676591	0.0326412	0.0385645	0.0272234	0.0324451	0.0711382	0.0328716	0.0714639	0.0316067	0.0277384	0.0335329	0.0297163	0.0310334	0.0371785	0.0301639	0.0302803	0.0307669	0.0298643	0.0301581	0.0389618	0.0307224	0.0372936	0.0305815	0.0287254	0.0165806	0.036721	0.0285304	0.0307976	0.030498	0.0289311	0.0323496	0.0321951	0.0321982	0.0380004	0.0377436	0.0285204	0.0166729	0.0741854	0.0285322	0.0301862	0.0740806	0.040168	0.0715855	0.0738681	0.0685007	0.0774746	0.0704327	0.0326316
GCA_002147315.1_ASM214731v1_genomic.fna	0.079067	0.0773409	0.0357808	0.0301503	0.0398653	0.0356549	0.0797584	0.0417446	0.0806581	0.036219	0.0402814	0.0358717	0.0390537	0.0398829	0.0312229	0.0392635	0.0393736	0.0398599	0.0389749	0.0394548	0.0283722	0.0397696	0.0299565	0.040142	0.0396433	0.0393909	0.0288636	0.0415643	0.039658	0.0396191	0.0394042	0.0356338	0.0371131	0.0371106	0.0141022	0.0139717	0.0371303	0.0394868	0.0809885	0.0371328	0.0397682	0.0809067	0.031249	0.0806325	0.080718	0.0771998	0.0766789	0.0760888	0.0358339
GCA_002147325.1_ASM214732v1_genomic.fna	0.0758122	0.0748537	0.0347658	0.0122998	0.0373819	0.0345163	0.076268	0.0390208	0.0772624	0.0331481	0.0376606	0.0348479	0.0390379	0.0399532	0.0146336	0.0391842	0.0390511	0.0395455	0.0388401	0.0392331	0.00414748	0.0392662	0.00616022	0.0396755	0.0392423	0.0384096	0.0124252	0.0399546	0.0397857	0.0391261	0.0366202	0.0343935	0.0341105	0.034116	0.0280011	0.0278227	0.0383581	0.0371612	0.0781704	0.0383658	0.0386318	0.0780542	0.0161521	0.0772742	0.0778587	0.0747213	0.0763406	0.0753095	0.033903
GCA_002147335.1_ASM214733v1_genomic.fna	0.077028	0.0754813	0.0356326	0.0150882	0.0390695	0.0356631	0.076733	0.0412477	0.07861	0.0347373	0.0395589	0.0364617	0.0417274	0.0424016	0.00508489	0.0417963	0.0418006	0.0423108	0.0415173	0.0419707	0.0157125	0.0421607	0.014267	0.0424279	0.0408603	0.0415829	0.0118231	0.0405743	0.0426015	0.0420025	0.0403129	0.0353547	0.0342064	0.0342108	0.029701	0.0295254	0.0407601	0.0379179	0.0762947	0.0407754	0.0416071	0.0787523	0.0020191	0.0786141	0.0785614	0.0750235	0.0774786	0.0760052	0.035716
GCA_002147375.1_ASM214737v1_genomic.fna	0.0748243	0.0725169	0.0368406	0.0389683	0.00519964	0.0365717	0.0755713	0.0325493	0.0752834	0.0351752	0.0056564	0.0369164	0.00717039	0.00832612	0.0397871	0.00756055	0.00766949	0.00832765	0.00728182	0.00765142	0.0376067	0.00804859	0.0380614	0.00885956	0.0200245	0.0293905	0.0366809	0.0165987	0.00806968	0.00789038	5.24675e-05	0.0365996	0.0346351	0.0346351	0.0372602	0.0372874	0.014739	0.0263238	0.0785573	0.0147348	0.0117243	0.0784602	0.0413468	0.0752909	0.0782467	0.071772	0.0779783	0.0719902	0.0372242
GCA_002147395.1_ASM214739v1_genomic.fna	0.0731637	0.0700864	0.0180679	0.0343082	0.0339694	0.0178431	0.0743924	0.0396419	0.0747617	0.0169289	0.0344239	0.0189919	0.0368161	0.0380054	0.0329603	0.0370416	0.0370232	0.0376242	0.0365475	0.0372502	0.0345389	0.0374479	0.0333133	0.0369581	0.0363437	0.0326274	0.032443	0.0362765	0.0378901	0.0372292	0.0358032	0.0178056	0.0187389	0.0187444	0.0339174	0.0337135	0.0360365	0.0300103	0.0768104	0.0360437	0.0372354	0.0767175	0.0356502	0.0746627	0.0765209	0.0694703	0.076165	0.0710781	0.0206831
GCA_002147415.1_ASM214741v1_genomic.fna	0.0760698	0.0736604	0.0388492	0.0401175	0.0221592	0.0388754	0.0758613	0.0322066	0.0761002	0.0380639	0.0226109	0.0394681	0.0239629	0.0251334	0.0416143	0.0244859	0.024587	0.0250652	0.0242289	0.0245376	0.0415572	0.0249853	0.0401939	0.0254385	0.0200232	0.0328737	0.040183	0.0226902	0.0248802	0.0247945	0.0234655	0.0385826	0.0372899	0.0372899	0.0403526	0.0401693	0.0222931	0.0286612	0.0781263	0.022306	0.0243493	0.0780942	0.0413199	0.0761078	0.0779105	0.0736747	0.0781824	0.0737284	0.0386916
GCA_002147425.1_ASM214742v1_genomic.fna	0.073461	0.0704097	0.0183448	0.0345491	0.0342847	0.018127	0.0747324	0.0399762	0.0749238	0.0172064	0.0347487	0.0192635	0.037049	0.0381762	0.0333057	0.0372428	0.0373073	0.0379471	0.0367844	0.0374766	0.0347191	0.0377537	0.0335132	0.0372602	0.0366712	0.0327142	0.0326665	0.0366178	0.0380093	0.0375628	0.0360068	0.0180866	0.0187811	0.0187804	0.0342522	0.0340437	0.036381	0.030329	0.0771528	0.0363882	0.0373731	0.0770513	0.0359581	0.0748169	0.0768492	0.0696403	0.0764595	0.0714134	0.0210018
GCA_002147435.1_ASM214743v1_genomic.fna	0.0756502	0.0735036	0.0347476	0.0392397	0.00371588	0.0342332	0.0761231	0.0316813	0.0763062	0.0316741	0.00409329	0.0323193	0.00566402	0.00655938	0.0408199	0.000613793	0.00127965	0.00196476	0.000779658	0.00504125	0.0387462	0.0015916	0.0373346	0.00283843	0.0196307	0.0265745	0.0372527	0.017296	0.00578716	0.00143424	0.00710613	0.035053	0.0357537	0.0357619	0.036498	0.0363233	0.0144614	0.0273113	0.0795626	0.0144552	0.0112263	0.0794505	0.0422145	0.0763138	0.0792521	0.0728057	0.0763636	0.0724927	0.0363185
GCA_002147475.1_ASM214747v1_genomic.fna	0.0759749	0.070413	0.0206925	0.0351602	0.0345446	0.0206696	0.0765209	0.0395455	0.0769696	0.0203691	0.0350289	0.02155	0.0359415	0.037134	0.034583	0.0363931	0.0365391	0.0370097	0.036102	0.0363558	0.0355986	0.036947	0.0341751	0.0372949	0.0334969	0.0342533	0.0333534	0.0360698	0.0368797	0.0367661	0.0361008	0.0204496	0.0107409	0.010747	0.0344565	0.0343149	0.0346578	0.0316241	0.0779424	0.0346657	0.036821	0.0777951	0.0344273	0.0769812	0.0776088	0.0728757	0.0761383	0.0730054	0.0209827
GCA_002147495.1_ASM214749v1_genomic.fna	0.0749681	0.0731848	0.0324115	0.0122349	0.0357172	0.032218	0.0752462	0.0390787	0.0768104	0.0314369	0.0360901	0.0325778	0.0374741	0.0383826	0.0117216	0.0372366	0.0372379	0.0379547	0.0371464	0.0375503	0.0128677	0.0376042	0.011751	0.0378029	0.0385063	0.0368687	0.00909603	0.0390958	0.0380576	0.0382247	0.0377235	0.0329047	0.0321774	0.0321785	0.0271376	0.0269399	0.0382171	0.0358883	0.0771567	0.0382286	0.0387879	0.077106	0.0134506	0.0768065	0.076919	0.0732837	0.0752164	0.0736783	0.0333025
GCA_002147505.1_ASM214750v1_genomic.fna	0.0526258	0.0458082	0.070812	0.0735998	0.0701287	0.07064	0.053907	0.0726698	0.054034	0.0697271	0.070716	0.0718128	0.072736	0.0740517	0.0709814	0.073132	0.073259	0.0736819	0.0727918	0.0731461	0.0744251	0.0737033	0.072729	0.0735321	0.0716532	0.0714302	0.0720039	0.0713326	0.0737642	0.0734858	0.0717007	0.0705609	0.0711315	0.0711248	0.0732448	0.0730651	0.0714167	0.0675921	0.0578102	0.0714134	0.073044	0.0575854	0.0751236	0.0540382	0.0574885	0.0442623	0.0571036	0.0504899	0.071048
GCA_002147565.1_ASM214756v1_genomic.fna	0.0774825	0.0752016	0.035233	0.0401475	0.00691076	0.0348925	0.0777197	0.0332873	0.0776405	0.0331664	0.00713877	0.033216	0.00206335	0.00181103	0.0427005	0.00607727	0.0059984	0.0058159	0.00640028	0.00245199	0.0399004	0.00559615	0.0394695	0.00783222	0.0210761	0.028663	0.0384831	0.0191396	0.00191702	0.00578583	0.00865422	0.0360235	0.0370527	0.0370576	0.0379065	0.0383055	0.0164854	0.0290201	0.0808294	0.0164865	0.012572	0.0808766	0.0436756	0.0776484	0.0807008	0.0745858	0.0779663	0.0741131	0.0379648
GCA_002147575.1_ASM214757v1_genomic.fna	0.0763789	0.0741312	0.0368454	0.0405122	0.00681665	0.036715	0.0767369	0.0322451	0.0767291	0.0343755	0.00730716	0.0349669	0.00125364	0.00289934	0.0414504	0.00653955	0.00648469	0.00695301	0.00628192	0.00252597	0.0398761	0.00675007	0.0398019	0.00784972	0.0206582	0.0284848	0.0386176	0.0180312	0.00190176	0.00659527	0.0077057	0.0367588	0.0365935	0.036596	0.0372949	0.0372577	0.0153765	0.0278361	0.0800013	0.0153759	0.0120987	0.0800013	0.043119	0.076733	0.0797876	0.0734397	0.0769307	0.0730721	0.0369654
GCA_002147605.1_ASM214760v1_genomic.fna	0.0765787	0.0742434	0.0347681	0.0394735	0.00625827	0.0344261	0.0769385	0.0324629	0.0768608	0.0328237	0.00673671	0.0327779	0.00115641	0.00160894	0.0417231	0.00562261	0.00557964	0.00603796	0.00578182	0.00114133	0.0394109	0.00584033	0.0386189	0.00728327	0.0204416	0.0280646	0.0379788	0.01827	0.000461375	0.00604609	0.00786501	0.0360579	0.0364328	0.0364388	0.0373881	0.0374504	0.0156501	0.0280862	0.0801613	0.015649	0.0122159	0.0801445	0.0432557	0.0768647	0.0799467	0.0736497	0.077106	0.0732413	0.0371674
GCA_002147635.1_ASM214763v1_genomic.fna	0.0748132	0.072635	0.0361056	0.0391432	0.0052265	0.0358705	0.0753729	0.0324903	0.0752648	0.0327726	0.00572749	0.0346623	0.00227405	0.00378773	0.0398491	0.00655138	0.00657087	0.00697471	0.00630182	0.00362744	0.0385477	0.00681595	0.0383633	0.0078665	0.0198265	0.0287963	0.0372924	0.0165457	0.00308654	0.00661481	0.00624731	0.0358126	0.0348696	0.034873	0.0377587	0.0376895	0.0153508	0.0263138	0.0784481	0.0153476	0.0108533	0.0784441	0.0415158	0.0752648	0.0782507	0.0718912	0.0776247	0.0719971	0.0370392
GCA_002147645.1_ASM214764v1_genomic.fna	0.0757217	0.0734823	0.035676	0.0395576	0.00584602	0.0355015	0.0761231	0.0316935	0.0760774	0.0338114	0.0063386	0.0338301	0.000231921	0.00228691	0.0408325	0.00562294	0.00563784	0.00608406	0.00536791	0.00168351	0.0388989	0.00591617	0.0392317	0.00687497	0.0201097	0.0273637	0.0379534	0.0174603	0.00116997	0.00609661	0.00709503	0.0361402	0.0356572	0.0356561	0.0367746	0.0367259	0.0148391	0.027246	0.079405	0.0148385	0.0114673	0.0793429	0.0425838	0.0760812	0.0791656	0.0728652	0.0764326	0.0724823	0.0364364
GCA_002147655.1_ASM214765v1_genomic.fna	0.0721409	0.0694735	0.0323517	0.0388571	0.0258156	0.0321099	0.0721478	0.0319597	0.074142	0.031998	0.0263062	0.0330911	0.0274346	0.0286951	0.0380474	0.027797	0.0279117	0.0283703	0.0275293	0.0278743	0.0394588	0.0283106	0.0376317	0.0283567	0.0275504	0.0210059	0.0372131	0.0269391	0.0284403	0.028114	0.0273515	0.0320331	0.0336105	0.0336148	0.0372564	0.0369814	0.0258296	0.0131811	0.0778587	0.0258296	0.0281752	0.0777753	0.0403842	0.0741529	0.0775812	0.0694224	0.0772663	0.0699598	0.0324157
GCA_002147685.1_ASM214768v1_genomic.fna	0.0755188	0.0732625	0.0362909	0.0399383	0.00609865	0.0361127	0.0759597	0.0314866	0.0759105	0.0337256	0.00660364	0.0344025	0.000428079	0.00247883	0.0406407	0.00586681	0.00587821	0.00633619	0.00560971	0.0018793	0.0393033	0.00616124	0.0390695	0.00712513	0.0199032	0.0278512	0.0377436	0.0172541	0.00136415	0.00597444	0.00696261	0.0360532	0.0358339	0.0358362	0.0366032	0.0365366	0.0146295	0.0270312	0.0792232	0.0146295	0.0113538	0.0791574	0.0425146	0.0759067	0.0789768	0.0726489	0.0762298	0.0722992	0.036249
GCA_002147715.1_ASM214771v1_genomic.fna	0.0705971	0.0673222	0.030074	0.0370601	0.0262852	0.0298308	0.0705609	0.0324819	0.0730405	0.0290462	0.0268027	0.0310484	0.0286291	0.0299363	0.0364992	0.0292599	0.029273	0.0296639	0.0289311	0.0290852	0.0378736	0.0296649	0.0367515	0.0297744	0.0276659	0.0153497	0.0357089	0.0278352	0.0296487	0.0294404	0.0275513	0.0298366	0.0305982	0.0305992	0.0369716	0.0367771	0.0275671	0.0160255	0.0761802	0.0275724	0.0290815	0.0762221	0.0393033	0.0730335	0.0760204	0.0675252	0.0770046	0.0698207	0.0310414
GCA_002147725.1_ASM214772v1_genomic.fna	0.0765825	0.0742942	0.0347692	0.0394375	0.00622473	0.0344284	0.0769074	0.0324241	0.0768647	0.0328226	0.00669494	0.0327779	0.00109412	0.00162604	0.0417073	0.00558195	0.00553117	0.00598017	0.0057418	0.00115257	0.0394002	0.00578015	0.0386241	0.00723883	0.0204163	0.0280826	0.0379179	0.0182427	0.000424411	0.00598422	0.00788665	0.0360532	0.0364063	0.0364111	0.0373756	0.0374317	0.0156089	0.0280664	0.0801824	0.01561	0.0122039	0.0801951	0.0433115	0.0768686	0.0800097	0.0736497	0.0770864	0.0732413	0.03716
GCA_002147745.1_ASM214774v1_genomic.fna	0.0706664	0.0674008	0.0300334	0.0370675	0.0262375	0.0297993	0.0706763	0.0325619	0.0731179	0.028896	0.0266144	0.0310074	0.0286181	0.02992	0.0365899	0.0290722	0.0292365	0.0294772	0.0288101	0.0290582	0.0378256	0.0294706	0.0367576	0.0296202	0.0277358	0.0153641	0.0357054	0.0279037	0.0296325	0.0292477	0.0275109	0.0297077	0.0306582	0.0306612	0.0370367	0.0367746	0.0276359	0.0161089	0.0762489	0.0276456	0.0289182	0.0763024	0.0393245	0.0731108	0.0760888	0.0676134	0.0770552	0.0698853	0.0310944
GCA_002147755.1_ASM214775v1_genomic.fna	0.0396647	0.036533	0.0768259	0.0783191	0.074171	0.0766172	0.0420721	0.0758613	0.0301842	0.0756727	0.0746553	0.0776207	0.0769579	0.0781864	0.07556	0.0770241	0.0771411	0.0776603	0.0766326	0.0773212	0.0791327	0.0775141	0.077518	0.0770943	0.0761878	0.0765325	0.0764979	0.0757933	0.0778866	0.077337	0.075733	0.0764979	0.0767369	0.0767369	0.0778826	0.0775219	0.0758009	0.0715314	0.058536	0.0758009	0.077106	0.0582901	0.0799425	0.0302249	0.0581583	0.0421723	0.0641035	0.041815	0.0769307
GCA_002147805.1_ASM214780v1_genomic.fna	0.0752909	0.0741854	0.0343699	0.0141295	0.0375904	0.0342164	0.0760166	0.0403883	0.0755525	0.0334707	0.0380474	0.0352179	0.0401925	0.0412506	0.0121356	0.0403787	0.0404805	0.0410226	0.0401216	0.0404598	0.0149349	0.0408366	0.0138175	0.0411969	0.0397198	0.0398369	0.0112034	0.0392093	0.0411195	0.040674	0.0387449	0.0340571	0.0325683	0.0325725	0.0286081	0.0284212	0.0394601	0.0365306	0.0756239	0.0394721	0.0405868	0.0755038	0.0135809	0.0755675	0.0753468	0.0734006	0.0765556	0.0745017	0.0344915
GCA_002147825.1_ASM214782v1_genomic.fna	0.0775535	0.0757895	0.0409693	0.0413921	0.0249702	0.0407809	0.0773173	0.0330438	0.0784562	0.0400359	0.0253089	0.0417432	0.0272069	0.0282554	0.0427656	0.0274319	0.0276827	0.0280019	0.0271644	0.0276385	0.0418495	0.0279278	0.0407726	0.0281752	0.0251494	0.0344498	0.041693	0.0253445	0.0280763	0.0277305	0.0262492	0.0405951	0.0388283	0.0388283	0.0422189	0.0420866	0.0253283	0.030864	0.0813173	0.025334	0.0270891	0.0812738	0.0379661	0.0784764	0.0810575	0.0757367	0.0799342	0.0766751	0.0405136
GCA_002147835.1_ASM214783v1_genomic.fna	0.0158362	0.0449187	0.0763866	0.0765594	0.073461	0.0762412	0.000565622	0.0731038	0.0450092	0.0753393	0.0739184	0.0772115	0.0759939	0.0772272	0.0744908	0.0763406	0.0764019	0.0770124	0.076028	0.0763866	0.0768337	0.0768531	0.0750495	0.0765017	0.0746114	0.0756765	0.0752164	0.0741095	0.076954	0.0766751	0.0753468	0.0760204	0.076085	0.0760736	0.077388	0.0771685	0.0748206	0.0705411	0.0603594	0.0748243	0.0763559	0.0600808	0.0780142	0.0450188	0.060056	0.0469517	0.0635265	0.0515692	0.076268
GCA_002147895.1_ASM214789v1_genomic.fna	0.0763291	0.0745565	0.0284248	0.0361605	0.037489	0.028222	0.0768143	0.0426606	0.0782225	0.0272991	0.0379737	0.0291113	0.0400794	0.0412181	0.0356666	0.0400047	0.0400129	0.0406394	0.0396165	0.0404323	0.0363185	0.0404089	0.0353176	0.0404585	0.0396728	0.0375028	0.0346737	0.0396956	0.0410408	0.0402198	0.0388453	0.0281851	0.0280602	0.0280611	0.0353954	0.0351787	0.0392212	0.0353408	0.0801951	0.0392278	0.0401598	0.0801571	0.0367332	0.0782225	0.0799635	0.0741348	0.0780702	0.0741095	0.0297229
GCA_002147905.1_ASM214790v1_genomic.fna	0.075414	0.0726072	0.0165045	0.0353908	0.0362047	0.016305	0.076494	0.037628	0.077688	0.017067	0.0366481	0.0168791	0.0364605	0.0376267	0.0349646	0.0367028	0.0367856	0.0371513	0.0364183	0.0368283	0.0347487	0.0370822	0.0338931	0.0373819	0.0358197	0.032894	0.033202	0.0377059	0.0373358	0.0369029	0.0372044	0.016161	0.0216519	0.0216498	0.0334392	0.0332106	0.0346612	0.0319742	0.0782467	0.0346623	0.0369372	0.0781623	0.0365863	0.0777157	0.0779863	0.0733333	0.0751236	0.0732237	8.28346e-05
GCA_002147955.1_ASM214795v1_genomic.fna	0.0751904	0.0734361	0.0380181	0.0408311	0.0223707	0.0378344	0.0754776	0.0304334	0.0761193	0.0380245	0.0228204	0.038267	0.0228482	0.0239507	0.0409819	0.0230346	0.0231695	0.0236505	0.0227757	0.0233807	0.0403787	0.0235371	0.0390143	0.023839	0.0195895	0.0307204	0.0391815	0.0230634	0.0236838	0.023368	0.0229011	0.0377461	0.0374292	0.0374292	0.0378117	0.038022	0.0195959	0.0282943	0.0782949	0.0195908	0.0237598	0.0781944	0.0410478	0.0761307	0.0780262	0.0734894	0.0751718	0.0737892	0.0362454
GCA_002147965.1_ASM214796v1_genomic.fna	0.0737463	0.0705576	0.0337586	0.0405136	0.0289339	0.0336685	0.0740156	0.0354595	0.0757481	0.0327492	0.0293754	0.0345367	0.0312994	0.032485	0.0396325	0.0317437	0.0318772	0.0322733	0.0315578	0.0316006	0.0403952	0.0321514	0.0392185	0.0321826	0.0282879	0.0180246	0.0388714	0.0303046	0.0323434	0.031967	0.0305363	0.0334773	0.0337245	0.0337245	0.0398545	0.0397521	0.0304031	0.0188252	0.0789318	0.030406	0.0311054	0.0788379	0.040497	0.0757594	0.0786263	0.0706829	0.0795917	0.0729177	0.0335995
GCA_002147985.1_ASM214798v1_genomic.fna	0.0627925	0.0614472	0.0764518	0.0767872	0.0766789	0.076226	0.0638551	0.07485	0.0621595	0.0776247	0.0771255	0.0771685	0.076494	0.0775772	0.0758122	0.0767407	0.0768453	0.0771411	0.076494	0.0768802	0.0772703	0.0771255	0.0760964	0.076471	0.0761611	0.0773762	0.0753841	0.0786303	0.0772977	0.0769346	0.0780102	0.0761726	0.077688	0.077684	0.0743269	0.0740878	0.0750495	0.0765787	0.0543926	0.0750309	0.0788175	0.0542076	0.0785533	0.0621595	0.0540716	0.0612367	2.50197e-05	0.0610758	0.0751867
GCA_002148015.1_ASM214801v1_genomic.fna	0.076066	0.074659	0.0352133	0.0139742	0.0383504	0.0352075	0.0764096	0.0403526	0.0767214	0.0342914	0.0388714	0.0360496	0.0407087	0.0419058	0.0132272	0.0411462	0.0412774	0.0417145	0.0408325	0.0411857	0.0143068	0.0416429	0.0128686	0.0417575	0.0395041	0.040699	0.0114821	0.0396459	0.041683	0.0414504	0.0397951	0.034889	0.0336685	0.0336674	0.0289246	0.0287383	0.0396232	0.0362909	0.0745894	0.0396392	0.0409148	0.0744579	0.0142009	0.0767446	0.0743233	0.0742615	0.0766635	0.0752536	0.0343812
GCA_002148045.1_ASM214804v1_genomic.fna	0.0740445	0.0700474	0.0327514	0.0396768	0.0285094	0.0326951	0.0738502	0.0354945	0.0754439	0.0318022	0.0289117	0.033558	0.0313347	0.0323842	0.0395576	0.0313428	0.0312682	0.0318423	0.0311325	0.0314278	0.0396755	0.0315996	0.0390353	0.0317724	0.0287071	0.0178002	0.0384147	0.0301949	0.0322556	0.0314288	0.0298519	0.0325008	0.0329731	0.0329752	0.0393218	0.0393524	0.0301377	0.0184077	0.078793	0.0301445	0.0312913	0.0787523	0.0408171	0.0754439	0.0785573	0.0701287	0.0796125	0.072628	0.0340804
GCA_002148065.1_ASM214806v1_genomic.fna	0.0762107	0.0749349	0.0348787	0.01393	0.0381736	0.0348867	0.0764787	0.0403924	0.076544	0.033871	0.0385696	0.0357195	0.0406782	0.0415315	0.0130961	0.0409428	0.0409064	0.0414546	0.040638	0.0409903	0.0147592	0.0412647	0.0136323	0.0415187	0.0401053	0.0400876	0.0111651	0.0398491	0.0414489	0.041097	0.0393736	0.0345175	0.0330427	0.0330406	0.0291178	0.0290211	0.0400753	0.0370872	0.074171	0.0400903	0.040898	0.0741565	0.0141771	0.0765517	0.0740193	0.0743087	0.0768453	0.0757895	0.0351014
GCA_002148095.1_ASM214809v1_genomic.fna	0.0753654	0.0742978	0.0324693	0.0124828	0.0381889	0.0322389	0.0759711	0.0367417	0.0776286	0.0342802	0.0387189	0.0332138	0.0386929	0.0399329	0.0139626	0.0388518	0.0389447	0.0394468	0.0385632	0.0391657	0.0127601	0.0393338	0.011313	0.0394242	0.0384882	0.0384547	0.0124813	0.0398923	0.0396312	0.0391617	0.0394881	0.0320601	0.034076	0.0340749	0.0265516	0.0264687	0.0372998	0.0366372	0.0774864	0.037311	0.0401271	0.077392	0.0156035	0.0776128	0.077235	0.0742797	0.0734503	0.0743305	0.0313115
GCA_002148105.1_ASM214810v1_genomic.fna	0.0734326	0.0704064	0.0183187	0.034531	0.0342612	0.0180993	0.0746993	0.0399519	0.074909	0.0171745	0.0347214	0.01924	0.0370232	0.0381532	0.0332787	0.0372354	0.0372837	0.0379268	0.0367661	0.0374541	0.0346964	0.0377373	0.0334936	0.0372354	0.0366433	0.032692	0.0326433	0.0365911	0.0379953	0.0375478	0.035989	0.0180577	0.0187537	0.0187525	0.0342209	0.0340149	0.0363558	0.0303007	0.0771177	0.0363594	0.0373582	0.0770319	0.035938	0.0748059	0.0768143	0.0696242	0.0764288	0.0713999	0.0209677
GCA_002148155.1_ASM214815v1_genomic.fna	0.0782989	0.0733014	0.0411828	0.044636	0.0196493	0.0413142	0.0789768	0.0373682	0.0778229	0.0401816	0.0200691	0.0415771	0.0214596	0.0224046	0.0448933	0.0217213	0.0218147	0.022393	0.0214416	0.0218358	0.0441088	0.0222	0.0434597	0.0229365	0.0262735	0.0352284	0.0438178	0.0239944	0.022296	0.0220666	0.0206925	0.0409693	0.0389932	0.0389906	0.0424881	0.0423284	0.0238489	0.0313833	0.0815963	0.0238505	0.021826	0.0815089	0.0441878	0.077819	0.0812869	0.0752425	0.0818949	0.0744689	0.0419389
GCA_003445395.1_ASM344539v1_genomic.fna	0.073843	0.0723958	0.0328066	0.0120941	0.0358918	0.032583	0.0740517	0.0383273	0.0753505	0.0318196	0.0363894	0.0337608	0.0387254	0.039579	0.00393322	0.0388296	0.0389369	0.0395455	0.0385257	0.0390918	0.0127824	0.0394042	0.0112418	0.0393179	0.0380856	0.0386734	0.00871061	0.0376669	0.0398356	0.0391974	0.0372527	0.032464	0.0313539	0.031356	0.0267873	0.0265525	0.0377335	0.0347169	0.0757141	0.0377499	0.0387892	0.0756126	0.00496449	0.0753617	0.0754215	0.0718912	0.0744178	0.0727988	0.0327418
[truncated: 55 more columns]

## Sheet: minimap2
Table S13. Similarity matrix between assemblies derived from genome pairwise comparison with minimap2.In the matrix, the numbers represent the mean sequence identity based on minimap2 alignment.
Genome assemly	GCA_000008505.1_ASM850v1_genomic.fna	GCA_000161475.1_ASM16147v1_genomic.fna	GCA_000161515.1_ASM16151v1_genomic.fna	GCA_000161535.1_ASM16153v1_genomic.fna	GCA_000161575.1_ASM16157v1_genomic.fna	GCA_000161615.1_ASM16161v1_genomic.fna	GCA_000161635.1_ASM16163v1_genomic.fna	GCA_000161675.1_ASM16167v1_genomic.fna	GCA_000190515.1_ASM19051v1_genomic.fna	GCA_000193355.1_ASM19335v1_genomic.fna	GCA_000338755.1_ASM33875v1_genomic.fna	GCA_000341665.1_ASM34166v1_genomic.fna	GCA_000468975.2_Leapi01_second_assembly_version_genomic.fna	GCA_000468995.3_Hu4-2_second_version_genomic.fna	GCA_000585975.1_Bti4Q7_01_genomic.fna	GCA_000688795.1_ASM68879v1_genomic.fna	GCA_000710255.1_BTK_A5_genomic.fna	GCA_000717535.1_ASM71753v1_genomic.fna	GCA_000747545.1_ASM74754v1_genomic.fna	GCA_000803665.1_ASM80366v1_genomic.fna	GCA_000833655.1_ASM83365v1_genomic.fna	GCA_000835235.1_ASM83523v1_genomic.fna	GCA_000940785.1_ASM94078v1_genomic.fna	GCA_000969665.1_ASM96966v1_genomic.fna	GCA_001183785.1_ASM118378v1_genomic.fna	GCA_001548175.1_ASM154817v1_genomic.fna	GCA_001640965.1_ASM164096v1_genomic.fna	GCA_001675515.1_ASM167551v1_genomic.fna	GCA_001880115.1_ASM188011v1_genomic.fna	GCA_001880125.1_ASM188012v1_genomic.fna	GCA_002146315.1_ASM214631v1_genomic.fna	GCA_002146335.1_ASM214633v1_genomic.fna	GCA_002146345.1_ASM214634v1_genomic.fna	GCA_002146395.1_ASM214639v1_genomic.fna	GCA_002146405.1_ASM214640v1_genomic.fna	GCA_002146425.1_ASM214642v1_genomic.fna	GCA_002146445.1_ASM214644v1_genomic.fna	GCA_002146465.1_ASM214646v1_genomic.fna	GCA_002146505.1_ASM214650v1_genomic.fna	GCA_002146545.1_ASM214654v1_genomic.fna	GCA_002146595.1_ASM214659v1_genomic.fna	GCA_002146605.1_ASM214660v1_genomic.fna	GCA_002146615.1_ASM214661v1_genomic.fna	GCA_002146625.1_ASM214662v1_genomic.fna	GCA_002146655.1_ASM214665v1_genomic.fna	GCA_002146665.1_ASM214666v1_genomic.fna	GCA_002146695.1_ASM214669v1_genomic.fna	GCA_002146705.1_ASM214670v1_genomic.fna	GCA_002146755.1_ASM214675v1_genomic.fna
GCA_000008505.1_ASM850v1_genomic.fna	1	0.443541	0.244481	0.24299	0.259373	0.244999	0.728113	0.258662	0.458362	0.258214	0.259761	0.245753	0.243372	0.243529	0.257908	0.249328	0.242122	0.242522	0.247129	0.242599	0.243464	0.241354	0.261522	0.243601	0.275679	0.250587	0.259925	0.257123	0.239329	0.242657	0.248325	0.246372	0.245951	0.24504	0.23869	0.23759	0.252395	0.280835	0.338464	0.25156	0.243041	0.339872	0.244137	0.450492	0.342972	0.436014	0.319868	0.402513	0.252118
GCA_000161475.1_ASM16147v1_genomic.fna	0.443541	1	0.261113	0.249675	0.26912	0.26194	0.438436	0.261111	0.460917	0.26282	0.259781	0.251557	0.25325	0.248522	0.261281	0.246033	0.251733	0.242639	0.247613	0.242707	0.237817	0.241509	0.248536	0.250008	0.259719	0.257151	0.25556	0.258624	0.24862	0.251079	0.254977	0.257222	0.258836	0.258295	0.247508	0.247474	0.260742	0.287807	0.355138	0.261298	0.244466	0.356259	0.237748	0.460534	0.3568	0.593896	0.328925	0.475698	0.26007
GCA_000161515.1_ASM16151v1_genomic.fna	0.244481	0.261113	1	0.528286	0.535219	0.981609	0.246414	0.487319	0.240385	0.930187	0.516218	0.956183	0.514039	0.529629	0.51792	0.514014	0.526855	0.508698	0.507683	0.509744	0.505668	0.504077	0.51651	0.515586	0.524314	0.540268	0.540003	0.496525	0.524659	0.517094	0.498838	0.961994	0.663814	0.663701	0.537499	0.529467	0.516285	0.552486	0.233013	0.517123	0.522632	0.233841	0.500742	0.239625	0.234808	0.266783	0.248277	0.260218	0.72813
GCA_000161535.1_ASM16153v1_genomic.fna	0.24299	0.249675	0.528286	1	0.499639	0.532906	0.242171	0.475724	0.234305	0.529351	0.483233	0.511975	0.481044	0.477333	0.740465	0.469543	0.478197	0.459888	0.463202	0.461082	0.745693	0.463136	0.762405	0.467563	0.477938	0.470398	0.780455	0.46559	0.480557	0.475906	0.473132	0.513502	0.525477	0.531164	0.597153	0.570132	0.484545	0.500688	0.235203	0.487458	0.467028	0.236031	0.711382	0.237337	0.236217	0.252643	0.246085	0.256714	0.513971
GCA_000161575.1_ASM16157v1_genomic.fna	0.259373	0.26912	0.535219	0.499639	1	0.538194	0.258813	0.549145	0.253313	0.534651	0.954606	0.516718	0.874963	0.90475	0.496569	0.895462	0.933193	0.878831	0.895716	0.851028	0.48679	0.883037	0.497394	0.907427	0.695434	0.573695	0.510084	0.731422	0.873305	0.912936	0.862205	0.522302	0.566527	0.539779	0.516894	0.499557	0.744558	0.629684	0.244347	0.767891	0.78114	0.245376	0.473506	0.252925	0.245615	0.280426	0.24622	0.270762	0.507167
GCA_000161615.1_ASM16161v1_genomic.fna	0.244999	0.26194	0.981609	0.532906	0.538194	1	0.245255	0.492568	0.241149	0.909252	0.520926	0.949911	0.523842	0.534741	0.518946	0.519257	0.528767	0.512602	0.512424	0.511407	0.507393	0.508181	0.521166	0.526348	0.519428	0.535404	0.539844	0.486537	0.535333	0.522462	0.497298	0.967658	0.662012	0.661537	0.528627	0.534838	0.529897	0.553543	0.23313	0.550117	0.502996	0.233689	0.504931	0.240431	0.234036	0.27546	0.247652	0.260813	0.721557
GCA_000161635.1_ASM16163v1_genomic.fna	0.728113	0.438436	0.246414	0.242171	0.258813	0.245255	1	0.258975	0.431676	0.248616	0.249333	0.240429	0.241098	0.235834	0.253503	0.236495	0.239113	0.231153	0.236296	0.230682	0.230234	0.230115	0.243445	0.240091	0.249049	0.237947	0.246949	0.248101	0.23702	0.238886	0.240942	0.242304	0.244548	0.243019	0.238059	0.237936	0.246175	0.274837	0.330507	0.252745	0.236814	0.332019	0.232263	0.429662	0.332196	0.42949	0.313759	0.401811	0.241443
GCA_000161675.1_ASM16167v1_genomic.fna	0.258662	0.261111	0.487319	0.475724	0.549145	0.492568	0.258975	1	0.246943	0.478745	0.531691	0.473426	0.564698	0.548234	0.472442	0.533213	0.550418	0.526114	0.533456	0.521275	0.452972	0.529693	0.474545	0.552843	0.558155	0.516011	0.484402	0.529351	0.541634	0.550599	0.524028	0.484751	0.485778	0.479186	0.514977	0.514874	0.572751	0.563023	0.242515	0.577452	0.525879	0.243602	0.449878	0.24687	0.24385	0.257104	0.258622	0.262287	0.500352
GCA_000190515.1_ASM19051v1_genomic.fna	0.458362	0.460917	0.240385	0.234305	0.253313	0.241149	0.431676	0.246943	1	0.253982	0.254979	0.24131	0.240414	0.237409	0.247533	0.244938	0.237573	0.236189	0.242099	0.241933	0.239079	0.237086	0.244732	0.239659	0.251987	0.244351	0.249242	0.251847	0.239265	0.236315	0.244361	0.244426	0.254956	0.250599	0.23469	0.232905	0.247034	0.265781	0.363211	0.244407	0.244649	0.364915	0.228909	0.978557	0.367675	0.447401	0.322503	0.460341	0.235598
GCA_000193355.1_ASM19335v1_genomic.fna	0.258214	0.26282	0.930187	0.529351	0.534651	0.909252	0.248616	0.478745	0.253982	1	0.532983	0.941623	0.535898	0.562293	0.577255	0.548606	0.593475	0.540373	0.542933	0.565942	0.527533	0.548566	0.538812	0.554622	0.526466	0.557249	0.569861	0.499893	0.660748	0.619974	0.515281	0.759752	0.668634	0.67955	0.532167	0.539028	0.527852	0.558295	0.250517	0.5474	0.585999	0.240816	0.525668	0.25804	0.243344	0.268732	0.24275	0.261748	0.765304
GCA_000338755.1_ASM33875v1_genomic.fna	0.259761	0.259781	0.516218	0.483233	0.954606	0.520926	0.249333	0.531691	0.254979	0.532983	1	0.516833	0.928842	0.920596	0.492845	0.907704	0.920224	0.904791	0.914543	0.871432	0.496926	0.711982	0.539385	0.896062	0.694999	0.595173	0.510055	0.716152	0.953395	0.943489	0.870017	0.516685	0.548722	0.535925	0.531272	0.572877	0.816869	0.67637	0.236621	0.92525	0.823104	0.244438	0.500998	0.246127	0.240516	0.270735	0.238185	0.261459	0.495248
GCA_000341665.1_ASM34166v1_genomic.fna	0.245753	0.251557	0.956183	0.511975	0.516718	0.949911	0.240429	0.473426	0.24131	0.941623	0.516833	1	0.533372	0.538432	0.567363	0.546772	0.558973	0.546508	0.549302	0.545178	0.514259	0.556349	0.517239	0.53599	0.510849	0.559645	0.545623	0.476468	0.576939	0.560683	0.491841	0.905499	0.639771	0.646479	0.555601	0.533992	0.507217	0.531632	0.233262	0.515995	0.556565	0.231807	0.515872	0.238757	0.242826	0.251978	0.238796	0.252697	0.770749
GCA_000468975.2_Leapi01_second_assembly_version_genomic.fna	0.243372	0.25325	0.514039	0.481044	0.874963	0.523842	0.241098	0.564698	0.240414	0.535898	0.928842	0.533372	1	0.945178	0.465367	0.896189	0.884144	0.892239	0.942416	0.934896	0.463244	0.904929	0.468372	0.857899	0.681189	0.594083	0.49008	0.711966	0.970255	0.890495	0.838985	0.498988	0.506587	0.505847	0.517327	0.500386	0.744201	0.596357	0.22984	0.742399	0.768637	0.230829	0.446291	0.239017	0.230996	0.256401	0.241765	0.257163	0.506112
GCA_000468995.3_Hu4-2_second_version_genomic.fna	0.243529	0.248522	0.529629	0.477333	0.90475	0.534741	0.235834	0.548234	0.237409	0.562293	0.920596	0.538432	0.945178	1	0.453988	0.90944	0.87744	0.890253	0.866724	0.980383	0.495664	0.887836	0.483882	0.841597	0.666613	0.588342	0.495795	0.699168	0.973661	0.883795	0.81354	0.515907	0.499893	0.493517	0.492358	0.488778	0.765799	0.59513	0.227211	0.772114	0.769709	0.228694	0.438833	0.23469	0.228365	0.255336	0.239761	0.254699	0.5083
GCA_000585975.1_Bti4Q7_01_genomic.fna	0.257908	0.261281	0.51792	0.740465	0.496569	0.518946	0.253503	0.472442	0.247533	0.577255	0.492845	0.567363	0.465367	0.453988	1	0.473401	0.458358	0.442928	0.452709	0.449905	0.723978	0.440653	0.737801	0.4596	0.478033	0.450264	0.816977	0.47227	0.455387	0.469367	0.466714	0.51146	0.531938	0.523351	0.599314	0.588129	0.496821	0.516328	0.247798	0.497741	0.443707	0.254478	0.855729	0.248911	0.25309	0.265604	0.251045	0.251878	0.522601
GCA_000688795.1_ASM68879v1_genomic.fna	0.249328	0.246033	0.514014	0.469543	0.895462	0.519257	0.236495	0.533213	0.244938	0.548606	0.907704	0.546772	0.896189	0.90944	0.473401	1	0.966224	0.818604	0.984013	0.880092	0.485895	0.966695	0.503803	0.934418	0.693344	0.615249	0.49486	0.680645	0.747411	0.988951	0.856948	0.511908	0.526848	0.49822	0.551384	0.552472	0.825141	0.693256	0.227114	0.891682	0.847026	0.227856	0.501549	0.23434	0.234071	0.249602	0.240834	0.250981	0.49954
GCA_000710255.1_BTK_A5_genomic.fna	0.242122	0.251733	0.526855	0.478197	0.933193	0.528767	0.239113	0.550418	0.237573	0.593475	0.920224	0.558973	0.884144	0.87744	0.458358	0.966224	1	0.94883	0.880676	0.990325	0.471232	0.961142	0.490082	0.960947	0.677164	0.631367	0.497672	0.699117	0.883149	0.889204	0.824831	0.514665	0.505333	0.505446	0.531091	0.51012	0.737943	0.584501	0.235743	0.736541	0.77936	0.228585	0.444627	0.238713	0.230069	0.2591	0.249319	0.257353	0.495139
GCA_000717535.1_ASM71753v1_genomic.fna	0.242522	0.242639	0.508698	0.459888	0.878831	0.512602	0.231153	0.526114	0.236189	0.540373	0.904791	0.546508	0.892239	0.890253	0.442928	0.818604	0.94883	1	0.801729	0.877422	0.487866	0.977874	0.48689	0.923956	0.674967	0.656387	0.486989	0.716866	0.934982	0.960532	0.834399	0.503758	0.490473	0.48673	0.5176	0.527731	0.762351	0.578269	0.223113	0.748737	0.842005	0.223721	0.448245	0.227743	0.225747	0.24951	0.235685	0.246794	0.490989
GCA_000747545.1_ASM74754v1_genomic.fna	0.247129	0.247613	0.507683	0.463202	0.895716	0.512424	0.236296	0.533456	0.242099	0.542933	0.914543	0.549302	0.942416	0.866724	0.452709	0.984013	0.880676	0.801729	1	0.908731	0.507914	0.781811	0.522393	0.931918	0.666411	0.603946	0.488683	0.683095	0.943119	0.947458	0.879802	0.508488	0.495298	0.498471	0.54554	0.559566	0.810868	0.574502	0.228381	0.784237	0.844025	0.228813	0.445456	0.235383	0.232089	0.259242	0.242543	0.252553	0.505711
GCA_000803665.1_ASM80366v1_genomic.fna	0.242599	0.242707	0.509744	0.461082	0.851028	0.511407	0.230682	0.521275	0.241933	0.565942	0.871432	0.545178	0.934896	0.980383	0.449905	0.880092	0.990325	0.877422	0.908731	1	0.465683	0.86606	0.500572	0.878218	0.668035	0.578174	0.485534	0.690919	0.86364	0.980407	0.814559	0.499812	0.498571	0.492208	0.519106	0.52036	0.784262	0.560756	0.225186	0.789495	0.788041	0.228804	0.438954	0.230589	0.231827	0.245894	0.232724	0.249027	0.497792
GCA_000833655.1_ASM83365v1_genomic.fna	0.243464	0.237817	0.505668	0.745693	0.48679	0.507393	0.230234	0.452972	0.239079	0.527533	0.496926	0.514259	0.463244	0.495664	0.723978	0.485895	0.471232	0.487866	0.507914	0.465683	1	0.472668	0.838489	0.464379	0.463132	0.48797	0.750054	0.456791	0.465827	0.466675	0.488307	0.507995	0.508312	0.509732	0.626503	0.559505	0.45978	0.478729	0.224728	0.45957	0.461233	0.22495	0.680614	0.234014	0.227517	0.2396	0.233992	0.233254	0.530775
GCA_000835235.1_ASM83523v1_genomic.fna	0.241354	0.241509	0.504077	0.463136	0.883037	0.508181	0.230115	0.529693	0.237086	0.548566	0.711982	0.556349	0.904929	0.887836	0.440653	0.966695	0.961142	0.977874	0.781811	0.86606	0.472668	1	0.545187	0.915147	0.679771	0.59805	0.488764	0.667631	0.981429	0.968757	0.841344	0.499971	0.489539	0.491051	0.516068	0.575497	0.807548	0.561376	0.222892	0.757356	0.814198	0.223228	0.450402	0.228897	0.225961	0.249024	0.23837	0.246165	0.487757
GCA_000940785.1_ASM94078v1_genomic.fna	0.261522	0.248536	0.51651	0.762405	0.497394	0.521166	0.243445	0.474545	0.244732	0.538812	0.539385	0.517239	0.468372	0.483882	0.737801	0.503803	0.490082	0.48689	0.522393	0.500572	0.838489	0.545187	1	0.481291	0.488593	0.478929	0.771364	0.478676	0.496861	0.500704	0.473402	0.518168	0.523506	0.524671	0.585021	0.576238	0.507308	0.496714	0.235718	0.504841	0.483072	0.236287	0.856751	0.234111	0.238686	0.253612	0.243384	0.246435	0.531966
GCA_000969665.1_ASM96966v1_genomic.fna	0.243601	0.250008	0.515586	0.467563	0.907427	0.526348	0.240091	0.552843	0.239659	0.554622	0.896062	0.53599	0.857899	0.841597	0.4596	0.934418	0.960947	0.923956	0.931918	0.878218	0.464379	0.915147	0.481291	1	0.669075	0.596633	0.489275	0.674486	0.85613	0.944374	0.807646	0.51086	0.496865	0.499919	0.506148	0.496453	0.728941	0.586231	0.234134	0.728467	0.743914	0.232341	0.43946	0.239466	0.232145	0.253397	0.248939	0.259817	0.492162
GCA_001183785.1_ASM118378v1_genomic.fna	0.275679	0.259719	0.524314	0.477938	0.695434	0.519428	0.249049	0.558155	0.251987	0.526466	0.694999	0.510849	0.681189	0.666613	0.478033	0.693344	0.677164	0.674967	0.666411	0.668035	0.463132	0.679771	0.488593	0.669075	1	0.565835	0.496361	0.729091	0.686283	0.667863	0.662426	0.511914	0.513064	0.518051	0.511167	0.500928	0.725186	0.603108	0.236495	0.779657	0.686738	0.236235	0.510589	0.24396	0.238835	0.259835	0.246202	0.260002	0.510912
GCA_001548175.1_ASM154817v1_genomic.fna	0.250587	0.257151	0.540268	0.470398	0.573695	0.535404	0.237947	0.516011	0.244351	0.557249	0.595173	0.559645	0.594083	0.588342	0.450264	0.615249	0.631367	0.656387	0.603946	0.578174	0.48797	0.59805	0.478929	0.596633	0.565835	1	0.475162	0.533564	0.621111	0.623561	0.551069	0.564974	0.521976	0.532564	0.490945	0.485733	0.575886	0.652368	0.220712	0.595975	0.606983	0.221277	0.436845	0.236097	0.223737	0.255436	0.234643	0.253413	0.544328
GCA_001640965.1_ASM164096v1_genomic.fna	0.259925	0.25556	0.540003	0.780455	0.510084	0.539844	0.246949	0.484402	0.249242	0.569861	0.510055	0.545623	0.49008	0.495795	0.816977	0.49486	0.497672	0.486989	0.488683	0.485534	0.750054	0.488764	0.771364	0.489275	0.496361	0.475162	1	0.490256	0.501877	0.497099	0.501654	0.535515	0.589532	0.554893	0.657628	0.60252	0.503421	0.512545	0.247186	0.525239	0.487212	0.245439	0.843276	0.24074	0.254594	0.264794	0.251723	0.258959	0.532122
GCA_001675515.1_ASM167551v1_genomic.fna	0.257123	0.258624	0.496525	0.46559	0.731422	0.486537	0.248101	0.529351	0.251847	0.499893	0.716152	0.476468	0.711966	0.699168	0.47227	0.680645	0.699117	0.716866	0.683095	0.690919	0.456791	0.667631	0.478676	0.674486	0.729091	0.533564	0.490256	1	0.711047	0.717748	0.708625	0.51999	0.505833	0.504732	0.520811	0.511805	0.566447	0.593719	0.235372	0.975178	0.664207	0.236249	0.45863	0.242618	0.239062	0.261678	0.234795	0.262271	0.487932
GCA_001880115.1_ASM188011v1_genomic.fna	0.239329	0.24862	0.524659	0.480557	0.873305	0.535333	0.23702	0.541634	0.239265	0.660748	0.953395	0.576939	0.970255	0.973661	0.455387	0.747411	0.883149	0.934982	0.943119	0.86364	0.465827	0.981429	0.496861	0.85613	0.686283	0.621111	0.501877	0.711047	1	0.897901	0.826673	0.520111	0.498332	0.496088	0.511321	0.503835	0.743823	0.585975	0.228196	0.727267	0.766871	0.22752	0.437369	0.235353	0.227808	0.251716	0.23812	0.25526	0.49814
GCA_001880125.1_ASM188012v1_genomic.fna	0.242657	0.251079	0.517094	0.475906	0.912936	0.522462	0.238886	0.550599	0.236315	0.619974	0.943489	0.560683	0.890495	0.883795	0.469367	0.988951	0.889204	0.960532	0.947458	0.980407	0.466675	0.968757	0.500704	0.944374	0.667863	0.623561	0.497099	0.717748	0.897901	1	0.819914	0.50922	0.511448	0.508027	0.540913	0.502429	0.734762	0.584358	0.229014	0.739582	0.775736	0.229999	0.448175	0.236567	0.239632	0.26247	0.242676	0.255639	0.503611
GCA_002146315.1_ASM214631v1_genomic.fna	0.248325	0.254977	0.498838	0.473132	0.862205	0.497298	0.240942	0.524028	0.244361	0.515281	0.870017	0.491841	0.838985	0.81354	0.466714	0.856948	0.824831	0.834399	0.879802	0.814559	0.488307	0.841344	0.473402	0.807646	0.662426	0.551069	0.501654	0.708625	0.826673	0.819914	1	0.494015	0.50696	0.51009	0.493173	0.501103	0.73543	0.634684	0.228282	0.756754	0.773275	0.228456	0.449043	0.241444	0.229986	0.256904	0.231967	0.258594	0.48228
GCA_002146335.1_ASM214633v1_genomic.fna	0.246372	0.257222	0.961994	0.513502	0.522302	0.967658	0.242304	0.484751	0.244426	0.759752	0.516685	0.905499	0.498988	0.515907	0.51146	0.511908	0.514665	0.503758	0.508488	0.499812	0.507995	0.499971	0.518168	0.51086	0.511914	0.564974	0.535515	0.51999	0.520111	0.50922	0.494015	1	0.653466	0.650495	0.523214	0.529292	0.510917	0.545559	0.233185	0.511268	0.531374	0.233628	0.494844	0.238089	0.236287	0.26635	0.247766	0.259015	0.734452
GCA_002146345.1_ASM214634v1_genomic.fna	0.245951	0.258836	0.663814	0.525477	0.566527	0.662012	0.244548	0.485778	0.254956	0.668634	0.548722	0.639771	0.506587	0.499893	0.531938	0.526848	0.505333	0.490473	0.495298	0.498571	0.508312	0.489539	0.523506	0.496865	0.513064	0.521976	0.589532	0.505833	0.498332	0.511448	0.50696	0.653466	1	0.994987	0.535734	0.509583	0.517342	0.573012	0.23919	0.509818	0.487145	0.241165	0.515749	0.242156	0.237885	0.264891	0.239881	0.260997	0.650026
GCA_002146395.1_ASM214639v1_genomic.fna	0.24504	0.258295	0.663701	0.531164	0.539779	0.661537	0.243019	0.479186	0.250599	0.67955	0.535925	0.646479	0.505847	0.493517	0.523351	0.49822	0.505446	0.48673	0.498471	0.492208	0.509732	0.491051	0.524671	0.499919	0.518051	0.532564	0.554893	0.504732	0.496088	0.508027	0.51009	0.650495	0.994987	1	0.513517	0.509469	0.516485	0.568626	0.237124	0.509327	0.487422	0.2404	0.504585	0.244983	0.237218	0.262886	0.240146	0.256599	0.655424
GCA_002146405.1_ASM214640v1_genomic.fna	0.23869	0.247508	0.537499	0.597153	0.516894	0.528627	0.238059	0.514977	0.23469	0.532167	0.531272	0.555601	0.517327	0.492358	0.599314	0.551384	0.531091	0.5176	0.54554	0.519106	0.626503	0.516068	0.585021	0.506148	0.511167	0.490945	0.657628	0.520811	0.511321	0.540913	0.493173	0.523214	0.535734	0.513517	1	0.949484	0.541734	0.506618	0.229307	0.546489	0.493359	0.229505	0.546087	0.232097	0.230286	0.252686	0.260972	0.250134	0.531448
GCA_002146425.1_ASM214642v1_genomic.fna	0.23759	0.247474	0.529467	0.570132	0.499557	0.534838	0.237936	0.514874	0.232905	0.539028	0.572877	0.533992	0.500386	0.488778	0.588129	0.552472	0.51012	0.527731	0.559566	0.52036	0.559505	0.575497	0.576238	0.496453	0.500928	0.485733	0.60252	0.511805	0.503835	0.502429	0.501103	0.529292	0.509583	0.509469	0.949484	1	0.546308	0.503708	0.227467	0.534869	0.51095	0.22825	0.571332	0.231313	0.229176	0.25064	0.258793	0.249371	0.538835
GCA_002146445.1_ASM214644v1_genomic.fna	0.252395	0.260742	0.516285	0.484545	0.744558	0.529897	0.246175	0.572751	0.247034	0.527852	0.816869	0.507217	0.744201	0.765799	0.496821	0.825141	0.737943	0.762351	0.810868	0.784262	0.45978	0.807548	0.507308	0.728941	0.725186	0.575886	0.503421	0.566447	0.743823	0.734762	0.73543	0.510917	0.517342	0.516485	0.541734	0.546308	1	0.653044	0.234261	0.996836	0.713747	0.234836	0.459091	0.244054	0.236864	0.267581	0.250722	0.274524	0.519233
GCA_002146465.1_ASM214646v1_genomic.fna	0.280835	0.287807	0.552486	0.500688	0.629684	0.553543	0.274837	0.563023	0.265781	0.558295	0.67637	0.531632	0.596357	0.59513	0.516328	0.693256	0.584501	0.578269	0.574502	0.560756	0.478729	0.561376	0.496714	0.586231	0.603108	0.652368	0.512545	0.593719	0.585975	0.584358	0.634684	0.545559	0.573012	0.568626	0.506618	0.503708	0.653044	1	0.255411	0.617012	0.569278	0.261319	0.475932	0.265646	0.252377	0.303913	0.251619	0.277556	0.570485
GCA_002146505.1_ASM214650v1_genomic.fna	0.338464	0.355138	0.233013	0.235203	0.244347	0.23313	0.330507	0.242515	0.363211	0.250517	0.236621	0.233262	0.22984	0.227211	0.247798	0.227114	0.235743	0.223113	0.228381	0.225186	0.224728	0.222892	0.235718	0.234134	0.236495	0.220712	0.247186	0.235372	0.228196	0.229014	0.228282	0.233185	0.23919	0.237124	0.229307	0.227467	0.234261	0.255411	1	0.235442	0.221956	0.992469	0.225399	0.352543	0.991257	0.352326	0.373119	0.344618	0.236582
GCA_002146545.1_ASM214654v1_genomic.fna	0.25156	0.261298	0.517123	0.487458	0.767891	0.550117	0.252745	0.577452	0.244407	0.5474	0.92525	0.515995	0.742399	0.772114	0.497741	0.891682	0.736541	0.748737	0.784237	0.789495	0.45957	0.757356	0.504841	0.728467	0.779657	0.595975	0.525239	0.975178	0.727267	0.739582	0.756754	0.511268	0.509818	0.509327	0.546489	0.534869	0.996836	0.617012	0.235442	1	0.735091	0.236294	0.455331	0.245853	0.23707	0.263664	0.253228	0.272888	0.519182
GCA_002146595.1_ASM214659v1_genomic.fna	0.243041	0.244466	0.522632	0.467028	0.78114	0.502996	0.236814	0.525879	0.244649	0.585999	0.823104	0.556565	0.768637	0.769709	0.443707	0.847026	0.77936	0.842005	0.844025	0.788041	0.461233	0.814198	0.483072	0.743914	0.686738	0.606983	0.487212	0.664207	0.766871	0.775736	0.773275	0.531374	0.487145	0.487422	0.493359	0.51095	0.713747	0.569278	0.221956	0.735091	1	0.222909	0.434323	0.232261	0.224194	0.247413	0.22685	0.249723	0.496715
GCA_002146605.1_ASM214660v1_genomic.fna	0.339872	0.356259	0.233841	0.236031	0.245376	0.233689	0.332019	0.243602	0.364915	0.240816	0.244438	0.231807	0.230829	0.228694	0.254478	0.227856	0.228585	0.223721	0.228813	0.228804	0.22495	0.223228	0.236287	0.232341	0.236235	0.221277	0.245439	0.236249	0.22752	0.229999	0.228456	0.233628	0.241165	0.2404	0.229505	0.22825	0.234836	0.261319	0.992469	0.236294	0.222909	1	0.225307	0.353138	0.996662	0.35086	0.377441	0.346767	0.237057
GCA_002146615.1_ASM214661v1_genomic.fna	0.244137	0.237748	0.500742	0.711382	0.473506	0.504931	0.232263	0.449878	0.228909	0.525668	0.500998	0.515872	0.446291	0.438833	0.855729	0.501549	0.444627	0.448245	0.445456	0.438954	0.680614	0.450402	0.856751	0.43946	0.510589	0.436845	0.843276	0.45863	0.437369	0.448175	0.449043	0.494844	0.515749	0.504585	0.546087	0.571332	0.459091	0.475932	0.225399	0.455331	0.434323	0.225307	1	0.224499	0.226534	0.246809	0.234876	0.238212	0.493659
GCA_002146625.1_ASM214662v1_genomic.fna	0.450492	0.460534	0.239625	0.237337	0.252925	0.240431	0.429662	0.24687	0.978557	0.25804	0.246127	0.238757	0.239017	0.23469	0.248911	0.23434	0.238713	0.227743	0.235383	0.230589	0.234014	0.228897	0.234111	0.239466	0.24396	0.236097	0.24074	0.242618	0.235353	0.236567	0.241444	0.238089	0.242156	0.244983	0.232097	0.231313	0.244054	0.265646	0.352543	0.245853	0.232261	0.353138	0.224499	1	0.354328	0.439916	0.328886	0.452723	0.237581
GCA_002146655.1_ASM214665v1_genomic.fna	0.342972	0.3568	0.234808	0.236217	0.245615	0.234036	0.332196	0.24385	0.367675	0.243344	0.240516	0.242826	0.230996	0.228365	0.25309	0.234071	0.230069	0.225747	0.232089	0.231827	0.227517	0.225961	0.238686	0.232145	0.238835	0.223737	0.254594	0.239062	0.227808	0.239632	0.229986	0.236287	0.237885	0.237218	0.230286	0.229176	0.236864	0.252377	0.991257	0.23707	0.224194	0.996662	0.226534	0.354328	1	0.348181	0.377977	0.348673	0.238035
GCA_002146665.1_ASM214666v1_genomic.fna	0.436014	0.593896	0.266783	0.252643	0.280426	0.27546	0.42949	0.257104	0.447401	0.268732	0.270735	0.251978	0.256401	0.255336	0.265604	0.249602	0.2591	0.24951	0.259242	0.245894	0.2396	0.249024	0.253612	0.253397	0.259835	0.255436	0.264794	0.261678	0.251716	0.26247	0.256904	0.26635	0.264891	0.262886	0.252686	0.25064	0.267581	0.303913	0.352326	0.263664	0.247413	0.35086	0.246809	0.439916	0.348181	1	0.332695	0.481633	0.25893
GCA_002146695.1_ASM214669v1_genomic.fna	0.319868	0.328925	0.248277	0.246085	0.24622	0.247652	0.313759	0.258622	0.322503	0.24275	0.238185	0.238796	0.241765	0.239761	0.251045	0.240834	0.249319	0.235685	0.242543	0.232724	0.233992	0.23837	0.243384	0.248939	0.246202	0.234643	0.251723	0.234795	0.23812	0.242676	0.231967	0.247766	0.239881	0.240146	0.260972	0.258793	0.250722	0.251619	0.373119	0.253228	0.22685	0.377441	0.234876	0.328886	0.377977	0.332695	1	0.337006	0.256705
GCA_002146705.1_ASM214670v1_genomic.fna	0.402513	0.475698	0.260218	0.256714	0.270762	0.260813	0.401811	0.262287	0.460341	0.261748	0.261459	0.252697	0.257163	0.254699	0.251878	0.250981	0.257353	0.246794	0.252553	0.249027	0.233254	0.246165	0.246435	0.259817	0.260002	0.253413	0.258959	0.262271	0.25526	0.255639	0.258594	0.259015	0.260997	0.256599	0.250134	0.249371	0.274524	0.277556	0.344618	0.272888	0.249723	0.346767	0.238212	0.452723	0.348673	0.481633	0.337006	1	0.281303
GCA_002146755.1_ASM214675v1_genomic.fna	0.252118	0.26007	0.72813	0.513971	0.507167	0.721557	0.241443	0.500352	0.235598	0.765304	0.495248	0.770749	0.506112	0.5083	0.522601	0.49954	0.495139	0.490989	0.505711	0.497792	0.530775	0.487757	0.531966	0.492162	0.510912	0.544328	0.532122	0.487932	0.49814	0.503611	0.48228	0.734452	0.650026	0.655424	0.531448	0.538835	0.519233	0.570485	0.236582	0.519182	0.496715	0.237057	0.493659	0.237581	0.238035	0.25893	0.256705	0.281303	1
GCA_002146785.1_ASM214678v1_genomic.fna	0.244629	0.246221	0.520927	0.764167	0.491628	0.527512	0.240821	0.471779	0.266013	0.555833	0.485923	0.541353	0.463194	0.468064	0.724448	0.489724	0.481091	0.485677	0.484962	0.4656	0.825013	0.470996	0.869597	0.46977	0.506402	0.540487	0.770492	0.46097	0.473354	0.483964	0.476403	0.534373	0.518136	0.517844	0.580476	0.574116	0.488212	0.49225	0.234844	0.479024	0.460836	0.235353	0.701057	0.256438	0.238355	0.249312	0.243204	0.24458	0.526174
GCA_002146815.1_ASM214681v1_genomic.fna	0.278127	0.287726	0.545059	0.486635	0.591353	0.543545	0.26853	0.670341	0.26833	0.553481	0.673837	0.529261	0.556144	0.543614	0.497641	0.54422	0.549935	0.52941	0.540786	0.537045	0.461493	0.53886	0.482983	0.549265	0.571209	0.690589	0.497829	0.582574	0.555709	0.558872	0.570252	0.54446	0.559872	0.553148	0.487567	0.486974	0.568189	0.734345	0.304596	0.574104	0.537214	0.304973	0.480124	0.267477	0.306704	0.287121	0.241679	0.271108	0.541954
GCA_002146845.1_ASM214684v1_genomic.fna	0.254614	0.25374	0.537003	0.777086	0.503279	0.539371	0.247553	0.480375	0.245784	0.565241	0.541293	0.534702	0.494757	0.495389	0.777236	0.532865	0.488245	0.530127	0.530793	0.494305	0.735967	0.487047	0.797155	0.486819	0.504854	0.48611	0.788166	0.484696	0.496104	0.493277	0.49781	0.530774	0.558017	0.544679	0.621337	0.647132	0.492439	0.504883	0.242305	0.495988	0.485281	0.242939	0.755074	0.238586	0.247059	0.259941	0.249722	0.252676	0.551711
GCA_002146865.1_ASM214686v1_genomic.fna	0.250383	0.262298	0.511695	0.478657	0.743709	0.51534	0.245681	0.629035	0.246581	0.512715	0.804646	0.491156	0.726047	0.75631	0.475882	0.731097	0.709768	0.748834	0.739759	0.855447	0.452097	0.755777	0.503669	0.703715	0.709703	0.538851	0.535376	0.769817	0.707165	0.712056	0.701406	0.492815	0.514521	0.516797	0.489974	0.491015	0.784531	0.615731	0.244912	0.779328	0.688727	0.244407	0.483267	0.247369	0.248783	0.26699	0.239926	0.279597	0.491286
GCA_002146885.1_ASM214688v1_genomic.fna	0.453014	0.561673	0.254461	0.243226	0.262133	0.256183	0.432476	0.248971	0.436779	0.260635	0.25842	0.249479	0.247269	0.248319	0.258824	0.246902	0.24325	0.241207	0.245992	0.272847	0.235676	0.23986	0.247991	0.245466	0.258412	0.250633	0.255928	0.258691	0.24564	0.242881	0.252179	0.254067	0.269162	0.270818	0.244458	0.239594	0.255153	0.288813	0.338247	0.255014	0.241492	0.346765	0.234563	0.42996	0.36066	0.617168	0.33969	0.443863	0.256876
GCA_002146925.1_ASM214692v1_genomic.fna	0.284067	0.292357	0.579823	0.504866	0.636225	0.583265	0.275443	0.554123	0.271503	0.594676	0.653206	0.568911	0.590598	0.603594	0.517761	0.584222	0.592122	0.573467	0.590536	0.577623	0.487838	0.573974	0.517943	0.589331	0.620245	0.727209	0.527134	0.603823	0.596111	0.621101	0.590202	0.57859	0.5675	0.566149	0.507668	0.50793	0.609239	0.772727	0.249029	0.611189	0.566533	0.247544	0.484101	0.26677	0.250945	0.293862	0.253471	0.279441	0.560873
GCA_002146945.1_ASM214694v1_genomic.fna	0.255327	0.264618	0.537541	0.472419	0.591209	0.539415	0.254154	0.533195	0.250211	0.533253	0.612834	0.531341	0.59184	0.57414	0.470658	0.583332	0.587224	0.591559	0.577509	0.596977	0.4686	0.584321	0.470807	0.576609	0.567955	0.671563	0.494224	0.568863	0.577804	0.592078	0.56656	0.544758	0.517323	0.517224	0.496271	0.497036	0.595892	0.753394	0.238132	0.596085	0.558563	0.22595	0.450499	0.250991	0.232389	0.26323	0.237037	0.25461	0.52115
GCA_002147055.1_ASM214705v1_genomic.fna	0.25765	0.263848	0.524563	0.479138	0.709566	0.518602	0.254253	0.575999	0.252272	0.551976	0.72679	0.534648	0.697137	0.701674	0.485953	0.710929	0.699205	0.767225	0.698521	0.701368	0.560079	0.679289	0.509052	0.702013	0.812709	0.583601	0.518013	0.729944	0.685664	0.698112	0.675578	0.517196	0.522768	0.521899	0.50938	0.511007	0.758787	0.641934	0.237658	0.757428	0.663354	0.242078	0.45499	0.248497	0.241299	0.262741	0.255491	0.271286	0.529412
GCA_002147085.1_ASM214708v1_genomic.fna	0.244683	0.254509	0.495329	0.472886	0.861791	0.493258	0.238973	0.522511	0.242144	0.50904	0.891939	0.485851	0.844298	0.815372	0.463171	0.852541	0.825947	0.826679	0.867392	0.821922	0.488283	0.906354	0.471827	0.800166	0.659681	0.547463	0.498347	0.703251	0.832034	0.840338	0.990949	0.491478	0.504946	0.505609	0.490814	0.490999	0.735236	0.614083	0.227382	0.757292	0.770278	0.228072	0.449282	0.240479	0.228112	0.254528	0.231627	0.257659	0.481493
GCA_002147105.1_ASM214710v1_genomic.fna	0.248841	0.25411	0.494577	0.476848	0.854246	0.491139	0.240368	0.519577	0.245305	0.510702	0.871508	0.491867	0.82862	0.823625	0.461063	0.847405	0.834549	0.854371	0.864106	0.812854	0.486977	0.861428	0.472991	0.799513	0.657092	0.547503	0.499784	0.705139	0.81281	0.825301	0.985408	0.49189	0.510726	0.505509	0.489679	0.490122	0.726813	0.610918	0.226718	0.735374	0.769281	0.224622	0.454201	0.239717	0.229441	0.25386	0.23152	0.25643	0.476437
GCA_002147125.1_ASM214712v1_genomic.fna	0.479218	0.50105	0.24181	0.231932	0.247695	0.240317	0.436284	0.247878	0.549527	0.249788	0.251251	0.240682	0.23455	0.22848	0.243646	0.236499	0.230654	0.228982	0.239017	0.234471	0.22706	0.231638	0.246045	0.23381	0.250412	0.241039	0.24614	0.252489	0.235718	0.233089	0.236487	0.24093	0.239177	0.243222	0.228847	0.234771	0.247743	0.270591	0.340733	0.246098	0.227655	0.34188	0.226741	0.544723	0.34395	0.472709	0.308115	0.482851	0.235653
GCA_002147155.1_ASM214715v1_genomic.fna	0.236529	0.245127	0.503622	0.463412	0.841225	0.516431	0.231378	0.526867	0.234888	0.581067	0.936103	0.575666	0.926049	0.940105	0.445468	0.935509	0.857861	0.957627	0.906257	0.87574	0.452846	0.90675	0.486758	0.823999	0.665794	0.574837	0.497672	0.673453	0.980721	0.867424	0.816092	0.49414	0.483835	0.489003	0.49618	0.49207	0.712776	0.570506	0.219836	0.711697	0.746954	0.220487	0.431296	0.231494	0.221559	0.248277	0.234559	0.249468	0.488948
GCA_002147165.1_ASM214716v1_genomic.fna	0.237123	0.245642	0.505076	0.466417	0.840995	0.507534	0.232152	0.524253	0.238481	0.68063	0.919768	0.547123	0.922711	0.930128	0.445324	0.933599	0.85528	0.874967	0.925092	0.848051	0.463286	0.945735	0.486196	0.817677	0.662387	0.585741	0.491226	0.696278	0.948931	0.847453	0.815264	0.493895	0.484992	0.486651	0.499167	0.487122	0.710408	0.572215	0.223073	0.732192	0.768128	0.222859	0.427023	0.235389	0.223985	0.246455	0.226832	0.249293	0.480919
GCA_002147185.1_ASM214718v1_genomic.fna	0.232038	0.239061	0.510604	0.459763	0.822321	0.508174	0.226043	0.530401	0.233623	0.606853	0.961358	0.61913	0.944518	0.920565	0.441197	0.982548	0.844971	0.900302	0.958671	0.887831	0.494348	0.992959	0.469312	0.817674	0.679026	0.57814	0.47876	0.672426	0.970626	0.874205	0.803215	0.503869	0.474046	0.476516	0.485366	0.506197	0.728718	0.5524	0.216686	0.726751	0.743436	0.216865	0.42488	0.229387	0.218326	0.241234	0.229266	0.243923	0.476129
GCA_002147235.1_ASM214723v1_genomic.fna	0.245979	0.255421	0.506008	0.474806	0.877799	0.511064	0.242433	0.529153	0.243458	0.542282	0.962541	0.523918	0.921121	0.914696	0.466631	0.909298	0.845023	0.882026	0.931428	0.815765	0.49519	0.882201	0.482008	0.840462	0.660595	0.555499	0.500889	0.710173	0.92429	0.857058	0.841787	0.497583	0.504576	0.506399	0.499241	0.49544	0.739214	0.594065	0.2295	0.735518	0.770745	0.229517	0.447974	0.246804	0.230459	0.260888	0.234377	0.257467	0.499415
GCA_002147245.1_ASM214724v1_genomic.fna	0.235853	0.243363	0.504632	0.461187	0.888985	0.516393	0.233853	0.550794	0.233159	0.559157	0.816414	0.56107	0.860987	0.930714	0.445276	0.888396	0.968984	0.90121	0.878934	0.780563	0.475048	0.971819	0.486917	0.929467	0.670792	0.631387	0.48579	0.680383	0.866698	0.988676	0.92046	0.508396	0.505192	0.503553	0.503884	0.494683	0.720191	0.574625	0.221594	0.723457	0.769935	0.221083	0.446088	0.23098	0.223109	0.24544	0.236294	0.249303	0.482633
GCA_002147255.1_ASM214725v1_genomic.fna	0.238972	0.244149	0.518239	0.489843	0.773835	0.506437	0.23166	0.531304	0.242822	0.528882	0.939742	0.541623	0.780454	0.791637	0.444612	0.883166	0.783921	0.806505	0.903259	0.765081	0.455514	0.839455	0.463087	0.746136	0.657367	0.627986	0.48745	0.669314	0.765952	0.789504	0.751247	0.512862	0.486744	0.486005	0.501253	0.527336	0.738667	0.620601	0.225442	0.769375	0.923814	0.223327	0.433302	0.233191	0.22604	0.24581	0.240723	0.258295	0.503208
GCA_002147295.1_ASM214729v1_genomic.fna	0.278577	0.284324	0.54112	0.495187	0.604792	0.541652	0.267287	0.544954	0.270141	0.547383	0.598994	0.539875	0.565291	0.549153	0.501181	0.554012	0.563239	0.570261	0.571118	0.544501	0.520245	0.543926	0.502217	0.561235	0.6051	0.710331	0.503147	0.578419	0.558698	0.556935	0.559949	0.535872	0.54818	0.542361	0.488155	0.492445	0.584921	0.752529	0.253338	0.57844	0.554355	0.254421	0.474755	0.266388	0.256506	0.288926	0.245939	0.269649	0.535001
GCA_002147315.1_ASM214731v1_genomic.fna	0.229494	0.243078	0.53518	0.564594	0.491716	0.615	0.227623	0.472406	0.227607	0.567205	0.494417	0.541355	0.49385	0.474742	0.540834	0.540903	0.479077	0.526613	0.522159	0.494843	0.570459	0.488771	0.577633	0.47379	0.532228	0.475732	0.611291	0.500972	0.498594	0.479264	0.470957	0.516228	0.492707	0.499006	0.740869	0.772167	0.499337	0.474308	0.220029	0.537169	0.474389	0.221008	0.567223	0.224638	0.224962	0.238341	0.24713	0.246969	0.548711
GCA_002147325.1_ASM214732v1_genomic.fna	0.245786	0.247398	0.517885	0.764809	0.496083	0.525012	0.239786	0.480748	0.237971	0.546308	0.497367	0.535466	0.478119	0.478346	0.731171	0.474759	0.48305	0.472654	0.479232	0.463368	0.905059	0.476578	0.89626	0.47797	0.477983	0.477488	0.780861	0.468016	0.482079	0.487706	0.502825	0.514396	0.516775	0.517316	0.585415	0.582503	0.489954	0.500767	0.233851	0.495248	0.476241	0.234419	0.742323	0.236017	0.233935	0.24814	0.243304	0.246641	0.524858
GCA_002147335.1_ASM214733v1_genomic.fna	0.241166	0.249376	0.508744	0.725885	0.478902	0.514152	0.239872	0.456492	0.234568	0.527554	0.489241	0.505076	0.449537	0.455768	0.903461	0.547646	0.449803	0.443179	0.445207	0.444633	0.694441	0.44922	0.808657	0.446728	0.491259	0.441191	0.881951	0.466309	0.453586	0.449571	0.456486	0.504814	0.548484	0.523804	0.563008	0.565558	0.465707	0.491321	0.252751	0.461025	0.450599	0.230366	0.945356	0.230049	0.231014	0.253004	0.241608	0.241282	0.502946
GCA_002147375.1_ASM214737v1_genomic.fna	0.250155	0.25316	0.491337	0.475516	0.855489	0.490256	0.240113	0.527304	0.24606	0.512271	0.870237	0.489198	0.833323	0.807313	0.460613	0.850505	0.820766	0.83022	0.863658	0.826416	0.489304	0.83403	0.471798	0.807191	0.660082	0.54827	0.501335	0.736671	0.819619	0.813433	0.99274	0.490827	0.513176	0.503318	0.488452	0.490488	0.731102	0.627414	0.227583	0.75463	0.764942	0.226299	0.447505	0.241167	0.229113	0.252416	0.231074	0.258536	0.479465
GCA_002147395.1_ASM214739v1_genomic.fna	0.256682	0.268352	0.6884	0.513641	0.521589	0.693394	0.250273	0.466852	0.248982	0.698258	0.519716	0.678883	0.490759	0.479905	0.52905	0.483287	0.487718	0.47532	0.48572	0.474964	0.496939	0.475357	0.515121	0.489266	0.4967	0.516137	0.537135	0.503137	0.48206	0.487019	0.489828	0.687529	0.686222	0.686324	0.514722	0.515284	0.497726	0.56325	0.238442	0.497599	0.474423	0.239054	0.497417	0.248752	0.240793	0.277756	0.242924	0.264872	0.663033
GCA_002147415.1_ASM214741v1_genomic.fna	0.260472	0.252828	0.497134	0.516614	0.646276	0.479277	0.246808	0.539144	0.246748	0.505106	0.697234	0.472946	0.626791	0.674177	0.456336	0.635811	0.62009	0.612435	0.644352	0.6418	0.451206	0.616293	0.471916	0.608195	0.695599	0.565262	0.47094	0.755139	0.60466	0.629816	0.612095	0.502377	0.482968	0.484256	0.511335	0.49615	0.70677	0.707007	0.232991	0.775745	0.620276	0.23367	0.514867	0.25359	0.234448	0.260892	0.243385	0.26127	0.480794
GCA_002147425.1_ASM214742v1_genomic.fna	0.25355	0.26524	0.683636	0.509814	0.516943	0.69059	0.249338	0.467407	0.247084	0.700307	0.51136	0.682279	0.489535	0.483649	0.52329	0.487274	0.487276	0.472419	0.484341	0.478099	0.490529	0.47813	0.513961	0.494541	0.489164	0.523625	0.531558	0.497354	0.479377	0.485973	0.488852	0.681973	0.706245	0.706586	0.517005	0.519176	0.50593	0.56949	0.23574	0.489779	0.472383	0.235466	0.492911	0.246081	0.237519	0.273209	0.240668	0.262022	0.639432
GCA_002147435.1_ASM214743v1_genomic.fna	0.246039	0.245714	0.511185	0.480125	0.899881	0.516118	0.23438	0.551474	0.238508	0.627652	0.826693	0.6053	0.863395	0.848087	0.450233	0.959458	0.9443	0.974511	0.955488	0.998154	0.481863	0.933758	0.504082	0.904868	0.667711	0.661001	0.506965	0.698672	0.853415	0.969373	0.82404	0.508618	0.491981	0.493742	0.503088	0.512296	0.727956	0.574412	0.224325	0.727206	0.772249	0.224566	0.436272	0.236457	0.226053	0.247389	0.238713	0.251021	0.502855
GCA_002147475.1_ASM214747v1_genomic.fna	0.250263	0.274535	0.670179	0.513589	0.520776	0.658282	0.239502	0.471801	0.261275	0.664467	0.526349	0.64865	0.500911	0.508739	0.520926	0.535187	0.494077	0.486428	0.491825	0.528033	0.487488	0.540829	0.536372	0.490102	0.574659	0.505999	0.563106	0.523454	0.498223	0.493088	0.488386	0.658657	0.784953	0.78497	0.512126	0.517169	0.541563	0.556323	0.238594	0.539731	0.504127	0.236846	0.520661	0.239781	0.239344	0.255551	0.24594	0.257028	0.658955
GCA_002147495.1_ASM214749v1_genomic.fna	0.252287	0.262474	0.558141	0.773557	0.517962	0.549589	0.247419	0.489497	0.244615	0.559727	0.514818	0.541713	0.494548	0.492318	0.786523	0.513931	0.495603	0.490757	0.543009	0.482769	0.744596	0.537235	0.767493	0.507623	0.495597	0.502291	0.82548	0.483266	0.509405	0.517439	0.48415	0.545003	0.536095	0.538215	0.606499	0.59788	0.507514	0.512349	0.240494	0.497727	0.478206	0.240333	0.756957	0.24116	0.244649	0.265966	0.251161	0.260066	0.532869
GCA_002147505.1_ASM214750v1_genomic.fna	0.384964	0.434263	0.271585	0.262448	0.274217	0.274094	0.374992	0.261707	0.382246	0.281778	0.266393	0.267996	0.258426	0.255035	0.279035	0.25435	0.254986	0.246657	0.253493	0.250293	0.24229	0.247067	0.254949	0.255571	0.267861	0.258754	0.262472	0.262485	0.252893	0.261593	0.25889	0.270391	0.26781	0.267296	0.257609	0.257893	0.268201	0.298323	0.350425	0.272207	0.251607	0.356519	0.247559	0.378334	0.352994	0.449064	0.358814	0.430193	0.266185
GCA_002147565.1_ASM214756v1_genomic.fna	0.226883	0.23432	0.499171	0.453724	0.821006	0.526706	0.22328	0.52973	0.227937	0.585611	0.952906	0.558947	0.912543	0.917223	0.427465	0.977459	0.84233	0.960251	0.948574	0.838634	0.447386	0.992679	0.46315	0.8106	0.647435	0.571517	0.483442	0.696777	0.996782	0.878359	0.787116	0.500418	0.472464	0.472144	0.487174	0.496586	0.711351	0.566695	0.213838	0.708477	0.746498	0.21412	0.419468	0.226526	0.214757	0.236255	0.226077	0.240354	0.474168
GCA_002147575.1_ASM214757v1_genomic.fna	0.237335	0.24287	0.489817	0.453493	0.845149	0.505477	0.229874	0.529977	0.23671	0.541895	0.949043	0.520654	0.953498	0.904835	0.441935	0.766742	0.843404	0.920679	0.906709	0.877846	0.500559	0.925943	0.471012	0.817033	0.647959	0.605395	0.492879	0.692644	0.938262	0.842943	0.812733	0.487881	0.477364	0.480615	0.495465	0.511163	0.75127	0.567438	0.221413	0.740267	0.760986	0.220623	0.424826	0.233939	0.221453	0.244492	0.236632	0.249726	0.490704
GCA_002147605.1_ASM214760v1_genomic.fna	0.231234	0.240986	0.507112	0.464447	0.839273	0.51932	0.228182	0.535666	0.233433	0.589787	0.927144	0.554549	0.928264	0.924383	0.444627	0.943834	0.860549	0.973764	0.985497	0.877599	0.502867	0.953658	0.466256	0.828753	0.657542	0.57487	0.47993	0.682852	0.990828	0.869399	0.801788	0.500188	0.480453	0.481299	0.507439	0.497925	0.748205	0.55894	0.220412	0.739194	0.782569	0.219113	0.423762	0.229672	0.219701	0.243656	0.233455	0.246674	0.49282
GCA_002147635.1_ASM214763v1_genomic.fna	0.246978	0.255575	0.503416	0.475614	0.879481	0.517825	0.241673	0.536756	0.249842	0.547089	0.984316	0.522081	0.922239	0.959976	0.467321	0.913789	0.852238	0.908138	0.967579	0.841681	0.468205	0.94124	0.475017	0.850597	0.676883	0.557485	0.494702	0.691588	0.913001	0.85886	0.852283	0.497779	0.5065	0.508833	0.503488	0.502707	0.735901	0.60369	0.233321	0.728767	0.772737	0.230345	0.461991	0.248996	0.23115	0.258497	0.23502	0.258485	0.491748
GCA_002147645.1_ASM214764v1_genomic.fna	0.24255	0.249835	0.503822	0.470532	0.84739	0.519808	0.234398	0.546478	0.241804	0.586928	0.953599	0.585358	0.952232	0.940064	0.451188	0.951483	0.858101	0.774198	0.997119	0.886687	0.494808	0.981263	0.467489	0.839314	0.763079	0.655614	0.503363	0.698866	0.993979	0.885634	0.828286	0.498355	0.495734	0.495006	0.509141	0.504293	0.755901	0.579532	0.230616	0.746107	0.7719	0.225329	0.432865	0.238389	0.226007	0.24991	0.244224	0.255896	0.5041
GCA_002147655.1_ASM214765v1_genomic.fna	0.274518	0.279212	0.554838	0.501313	0.615346	0.598987	0.264136	0.644923	0.255571	0.559169	0.616821	0.551222	0.591723	0.577065	0.498152	0.593815	0.586033	0.609632	0.606675	0.636298	0.464882	0.569033	0.499504	0.583406	0.619243	0.648457	0.509669	0.602857	0.587801	0.587688	0.5834	0.544843	0.560758	0.541534	0.506301	0.512962	0.624046	0.770361	0.239519	0.61119	0.563113	0.240025	0.470452	0.254256	0.241343	0.278287	0.245729	0.275244	0.557489
GCA_002147685.1_ASM214768v1_genomic.fna	0.243116	0.249729	0.500884	0.469265	0.856775	0.516968	0.236055	0.557784	0.243431	0.580727	0.97445	0.534206	0.952652	0.91637	0.454525	0.771831	0.858315	0.980627	0.930397	0.892641	0.559031	0.980808	0.471329	0.835441	0.674294	0.603969	0.51432	0.712424	0.959898	0.879151	0.830036	0.504232	0.504812	0.500319	0.502129	0.518444	0.765343	0.603653	0.227172	0.756983	0.782366	0.226544	0.43451	0.241422	0.227407	0.25118	0.238231	0.260338	0.495253
GCA_002147715.1_ASM214771v1_genomic.fna	0.277575	0.292332	0.585388	0.510269	0.617473	0.605525	0.273867	0.583833	0.270162	0.610965	0.602899	0.552849	0.577	0.632886	0.512327	0.612634	0.571422	0.665865	0.588866	0.614212	0.491311	0.572607	0.49518	0.573998	0.59336	0.722967	0.530715	0.622552	0.597367	0.573748	0.597658	0.566105	0.556529	0.559805	0.574526	0.536866	0.601996	0.749085	0.252357	0.587873	0.574256	0.249281	0.479324	0.265747	0.255046	0.294732	0.263857	0.274011	0.569892
GCA_002147725.1_ASM214772v1_genomic.fna	0.235593	0.242464	0.509789	0.467321	0.836215	0.521448	0.229531	0.538067	0.236068	0.652453	0.960608	0.565093	0.9399	0.933748	0.441781	0.743696	0.856014	0.763521	0.938771	0.886677	0.503502	0.914008	0.485489	0.829038	0.671492	0.569551	0.498938	0.674006	0.976135	0.871281	0.804124	0.495107	0.481311	0.48143	0.504707	0.502476	0.75812	0.569545	0.219397	0.761938	0.765503	0.220077	0.439981	0.23574	0.220667	0.24342	0.233048	0.247292	0.483238
GCA_002147745.1_ASM214774v1_genomic.fna	0.274426	0.289756	0.596755	0.505399	0.622821	0.618624	0.275176	0.585789	0.273619	0.594149	0.610482	0.578998	0.571026	0.583701	0.517517	0.60837	0.575538	0.609892	0.594139	0.625514	0.478871	0.562631	0.499792	0.571364	0.630781	0.741723	0.588022	0.613482	0.591713	0.576086	0.594487	0.580147	0.552656	0.567144	0.525899	0.540513	0.581591	0.761832	0.247008	0.589514	0.570158	0.247229	0.476292	0.261417	0.250134	0.29286	0.249288	0.274317	0.554163
GCA_002147755.1_ASM214775v1_genomic.fna	0.48438	0.511823	0.247365	0.235157	0.256225	0.245586	0.461728	0.247428	0.584798	0.247233	0.249087	0.23843	0.240454	0.238869	0.247356	0.235363	0.238294	0.228945	0.236497	0.231072	0.223168	0.231855	0.233545	0.238647	0.245251	0.236073	0.241242	0.244068	0.244295	0.23772	0.245955	0.241161	0.241056	0.24433	0.242991	0.235926	0.257934	0.279477	0.343064	0.245733	0.232822	0.34374	0.225535	0.561647	0.34672	0.46075	0.314686	0.46189	0.239172
GCA_002147805.1_ASM214780v1_genomic.fna	0.25586	0.250606	0.516655	0.757176	0.525113	0.525284	0.242043	0.462888	0.246328	0.585971	0.535153	0.503943	0.466896	0.472482	0.783052	0.531928	0.465004	0.5244	0.469631	0.523584	0.709236	0.48665	0.782567	0.458004	0.524716	0.4558	0.834496	0.467999	0.467252	0.463645	0.467766	0.513167	0.565609	0.535969	0.573688	0.569744	0.477702	0.517996	0.24853	0.469951	0.45123	0.24518	0.803548	0.245872	0.254147	0.258005	0.245853	0.246176	0.51351
GCA_002147825.1_ASM214782v1_genomic.fna	0.221949	0.228645	0.446056	0.433494	0.584144	0.484547	0.222255	0.499283	0.222157	0.462022	0.579184	0.429747	0.550479	0.557227	0.421519	0.56091	0.550773	0.603384	0.549585	0.587282	0.417742	0.539233	0.449633	0.549549	0.58982	0.494789	0.433033	0.569089	0.547424	0.547627	0.553129	0.457667	0.450472	0.452185	0.422552	0.423485	0.569316	0.519277	0.208165	0.570771	0.547066	0.208288	0.480121	0.215731	0.20966	0.228649	0.216764	0.224384	0.441691
GCA_002147835.1_ASM214783v1_genomic.fna	0.738145	0.442262	0.246878	0.243718	0.260614	0.247761	0.976335	0.259578	0.439322	0.25103	0.251287	0.241697	0.244367	0.239032	0.255362	0.239926	0.243242	0.23623	0.238976	0.234358	0.231366	0.234875	0.242938	0.245583	0.253417	0.24269	0.249361	0.253056	0.24157	0.2424	0.241775	0.244088	0.245911	0.245852	0.238863	0.239065	0.253458	0.276865	0.339263	0.256156	0.234373	0.335017	0.233976	0.441747	0.334733	0.428274	0.316382	0.391959	0.244675
GCA_002147895.1_ASM214789v1_genomic.fna	0.238145	0.247166	0.573585	0.493324	0.484063	0.573119	0.236566	0.437385	0.229456	0.580685	0.471056	0.558166	0.456967	0.450328	0.496839	0.450249	0.459642	0.449265	0.458993	0.438031	0.478455	0.448065	0.497164	0.456796	0.461442	0.465971	0.508645	0.459386	0.449721	0.459981	0.462355	0.563823	0.574838	0.572268	0.505004	0.501179	0.462224	0.511261	0.22136	0.462139	0.44733	0.221678	0.498637	0.229056	0.222279	0.248948	0.231258	0.245599	0.551328
GCA_002147905.1_ASM214790v1_genomic.fna	0.254758	0.258983	0.726513	0.511182	0.502854	0.718817	0.240766	0.499085	0.239504	0.76323	0.491265	0.737305	0.499914	0.492074	0.519824	0.491658	0.493665	0.488391	0.510672	0.495671	0.502882	0.488782	0.556369	0.490842	0.519392	0.533583	0.557393	0.491487	0.492875	0.493723	0.483783	0.741724	0.648791	0.648291	0.539554	0.547717	0.519412	0.554985	0.235123	0.519426	0.492388	0.23564	0.496132	0.234677	0.238153	0.258403	0.255061	0.257242	0.989625
GCA_002147955.1_ASM214795v1_genomic.fna	0.265816	0.257062	0.493419	0.46936	0.649913	0.493365	0.248117	0.580878	0.243482	0.517839	0.663225	0.489474	0.634229	0.647704	0.470267	0.64015	0.643961	0.662524	0.625471	0.624014	0.453229	0.611137	0.484641	0.625684	0.816032	0.56765	0.481422	0.650833	0.641043	0.633631	0.637244	0.491718	0.485715	0.484769	0.528543	0.491917	0.687476	0.577987	0.241165	0.688848	0.610526	0.233149	0.46658	0.24087	0.235489	0.257291	0.246915	0.251154	0.51869
GCA_002147965.1_ASM214796v1_genomic.fna	0.255703	0.265532	0.534549	0.463073	0.580523	0.523095	0.25237	0.505188	0.242933	0.530152	0.586956	0.507296	0.546336	0.537416	0.472515	0.570378	0.535457	0.55917	0.550505	0.552913	0.449277	0.541329	0.479314	0.53149	0.587786	0.675298	0.502873	0.549745	0.536152	0.535656	0.537592	0.526463	0.51864	0.537774	0.469764	0.465367	0.550251	0.683837	0.227926	0.563609	0.537647	0.228377	0.463302	0.245913	0.229616	0.264724	0.230342	0.262639	0.552122
GCA_002147985.1_ASM214798v1_genomic.fna	0.318703	0.327729	0.246143	0.244787	0.246084	0.246305	0.311832	0.256002	0.320008	0.243173	0.255633	0.244879	0.244977	0.241268	0.250401	0.237237	0.245984	0.234927	0.239531	0.232464	0.233169	0.235726	0.246994	0.24756	0.24535	0.232899	0.249655	0.233224	0.237501	0.241993	0.232264	0.246303	0.242995	0.238714	0.263667	0.256583	0.248883	0.249353	0.375313	0.250746	0.225622	0.378313	0.235872	0.322951	0.376537	0.327346	0.995259	0.33559	0.249167
GCA_002148015.1_ASM214801v1_genomic.fna	0.251652	0.249234	0.519467	0.741437	0.508768	0.528488	0.245265	0.48086	0.245105	0.538546	0.482866	0.508906	0.466452	0.458259	0.882522	0.490558	0.468088	0.468416	0.473193	0.455226	0.860275	0.469345	0.791095	0.453519	0.507433	0.470199	0.853156	0.553606	0.483439	0.468607	0.469834	0.512437	0.535631	0.538825	0.598235	0.588107	0.489072	0.520649	0.254151	0.473824	0.450597	0.254342	0.773812	0.241969	0.256021	0.252622	0.248566	0.246575	0.522661
GCA_002148045.1_ASM214804v1_genomic.fna	0.257257	0.26935	0.542769	0.479648	0.580991	0.535919	0.261687	0.522114	0.262522	0.548386	0.582766	0.517716	0.544369	0.559659	0.475784	0.56301	0.542152	0.653238	0.538129	0.593809	0.458758	0.539232	0.481339	0.543052	0.617675	0.682113	0.497246	0.576255	0.545881	0.547958	0.551659	0.530192	0.541464	0.536035	0.474046	0.469282	0.55326	0.693017	0.231248	0.568918	0.538499	0.231359	0.461307	0.24398	0.232328	0.272823	0.22905	0.258234	0.537509
GCA_002148065.1_ASM214806v1_genomic.fna	0.247463	0.247148	0.524922	0.742991	0.488867	0.52431	0.24169	0.463672	0.243021	0.55251	0.47944	0.527258	0.469485	0.460568	0.757022	0.471105	0.457053	0.450561	0.458227	0.447677	0.712772	0.447521	0.773652	0.4553	0.474492	0.462616	0.899454	0.469713	0.459107	0.458441	0.4651	0.518372	0.539056	0.584371	0.593443	0.600917	0.46967	0.501916	0.25629	0.467748	0.449416	0.252238	0.738268	0.241585	0.2535	0.255619	0.243593	0.244985	0.507688
GCA_002148095.1_ASM214809v1_genomic.fna	0.260692	0.253341	0.554528	0.77403	0.516405	0.556565	0.245576	0.505977	0.237571	0.541506	0.505512	0.555748	0.492323	0.481558	0.763353	0.499262	0.488879	0.509422	0.506562	0.474785	0.742747	0.481502	0.577152	0.483011	0.509672	0.486123	0.871319	0.472154	0.483052	0.488204	0.470589	0.544667	0.530232	0.543752	0.632389	0.603873	0.530077	0.514299	0.249493	0.536791	0.473894	0.252964	0.763496	0.237324	0.247805	0.258319	0.263566	0.254587	0.567707
GCA_002148105.1_ASM214810v1_genomic.fna	0.256701	0.265287	0.682617	0.509356	0.515865	0.687939	0.247677	0.461982	0.250201	0.703083	0.508767	0.683058	0.488591	0.47583	0.522504	0.481197	0.483397	0.473179	0.4842	0.477516	0.49559	0.473924	0.520149	0.485071	0.493269	0.51737	0.534294	0.500394	0.477712	0.483299	0.488707	0.671375	0.685617	0.683686	0.514168	0.5104	0.493095	0.558318	0.235867	0.489513	0.471524	0.236335	0.491985	0.2466	0.237564	0.273041	0.240667	0.264832	0.654591
GCA_002148155.1_ASM214815v1_genomic.fna	0.222574	0.248809	0.464558	0.423789	0.673211	0.448906	0.222401	0.473904	0.227172	0.480508	0.735542	0.552069	0.660454	0.644474	0.414637	0.658292	0.64002	0.656459	0.693821	0.644857	0.413405	0.662687	0.429474	0.617643	0.5764	0.48783	0.426915	0.614049	0.635871	0.630823	0.638368	0.440997	0.469328	0.458455	0.436989	0.447956	0.601309	0.537654	0.209536	0.602428	0.619826	0.210113	0.477418	0.224828	0.210953	0.240593	0.211498	0.240296	0.434244
GCA_003445395.1_ASM344539v1_genomic.fna	0.266778	0.263366	0.54329	0.778248	0.518314	0.543352	0.255478	0.495554	0.257052	0.568403	0.582824	0.543789	0.492645	0.476722	0.964639	0.481764	0.490183	0.470416	0.489449	0.47384	0.747192	0.472438	0.788773	0.481123	0.501037	0.478077	0.896381	0.49794	0.473658	0.481391	0.492324	0.553129	0.563387	0.550405	0.621967	0.62069	0.496093	0.541131	0.246481	0.496277	0.476465	0.24722	0.604719	0.248854	0.249692	0.275848	0.262194	0.26097	0.536268
[truncated: 55 more columns]
