# Supplementary material for: The Distribution of Several Genomic Virulence Determinants Does Not Corroborate the Established Serotyping Classification of Bacillus thuringiensis
Source: Int J Mol Sci. 2021 Feb 24;22(5):2244. doi: 10.3390/ijms22052244 (PMC7956386; doi:10.3390/ijms22052244)
Supplement: Supplementary file 1 [file ijms-22-02244-s001.zip › Supplementary_tables/Table_S14.xlsx]

## Sheet: tree_dist_matrix.tsv
Table S14. Topological quartet distance between trees. In the matrix, the numbers represent quartet distance calculated with the tqDist utility. Most of the trees’ names refer to the respective gene identifiers presented in table S7; bin denotes presence/absence tree; core - сore SNPs tree; mash and minimap - hierarchical clustering-obtained dendrograms based on mash and minimap2 output, respecti…
Tree	bin	core	mash	minimap	gyr	nprb	guaB	sucC	dnaK	mmsA	yjlD	rph	groEL	atpD	rocA	fusA	phbB	tuf	inhA	calY	flagellin
bin	1	0.899711	0.911354	0.890164	0.857145	0.753661	0.848315	0.798981	0.824689	0.855113	0.760404	0.774112	0.821928	0.81151	0.727058	0.723672	0.668825	0.64793	0.693484	0.573199	0.481163
core	0.899711	1	0.970723	0.941757	0.930268	0.8183	0.916599	0.866748	0.825391	0.922334	0.798423	0.789061	0.753163	0.783985	0.752204	0.792243	0.73787	0.71074	0.718469	0.586815	0.466035
mash	0.911354	0.970723	1	0.963245	0.931833	0.816683	0.913262	0.862582	0.823269	0.917002	0.793775	0.795651	0.754478	0.788018	0.757708	0.788855	0.738493	0.708891	0.714289	0.59174	0.476183
minimap	0.890164	0.941757	0.963245	1	0.918026	0.816239	0.912378	0.854659	0.808366	0.910531	0.788334	0.794927	0.753161	0.770239	0.753887	0.788614	0.74044	0.709342	0.707013	0.591096	0.465347
gyr	0.857145	0.930268	0.931833	0.918026	1	0.794436	0.889983	0.842958	0.803669	0.888955	0.801499	0.778833	0.733145	0.787416	0.734428	0.800708	0.714254	0.706975	0.708186	0.574642	0.45675
nprb	0.753661	0.8183	0.816683	0.816239	0.794436	1	0.79766	0.81283	0.731212	0.813709	0.727822	0.727049	0.689076	0.665714	0.714256	0.737279	0.742791	0.664454	0.686126	0.586868	0.436884
guaB	0.848315	0.916599	0.913262	0.912378	0.889983	0.79766	1	0.845351	0.786554	0.90184	0.790833	0.773567	0.739535	0.752981	0.753542	0.783245	0.729197	0.706515	0.693309	0.58883	0.44875
sucC	0.798981	0.866748	0.862582	0.854659	0.842958	0.81283	0.845351	1	0.762067	0.854332	0.744958	0.727564	0.700687	0.715616	0.779579	0.738522	0.782912	0.6551	0.686816	0.618869	0.432337
dnaK	0.824689	0.825391	0.823269	0.808366	0.803669	0.731212	0.786554	0.762067	1	0.792954	0.745792	0.718435	0.72476	0.702457	0.742515	0.738522	0.642439	0.610996	0.715277	0.598583	0.472683
mmsA	0.855113	0.922334	0.917002	0.910531	0.888955	0.813709	0.90184	0.854332	0.792954	1	0.791659	0.79222	0.753188	0.748297	0.740398	0.787643	0.732783	0.710304	0.707904	0.582035	0.443522
yjlD	0.760404	0.798423	0.793775	0.788334	0.801499	0.727822	0.790833	0.744958	0.745792	0.791659	1	0.697473	0.722709	0.719107	0.665131	0.746251	0.636887	0.680232	0.698266	0.51487	0.429048
rph	0.774112	0.789061	0.795651	0.794927	0.778833	0.727049	0.773567	0.727564	0.718435	0.79222	0.697473	1	0.755639	0.659935	0.656152	0.697344	0.671345	0.645961	0.637868	0.565263	0.440367
groEL	0.821928	0.753163	0.754478	0.753161	0.733145	0.689076	0.739535	0.700687	0.72476	0.753188	0.722709	0.755639	1	0.680663	0.623915	0.664296	0.597443	0.596818	0.641505	0.526765	0.448213
atpD	0.81151	0.783985	0.788018	0.770239	0.787416	0.665714	0.752981	0.715616	0.702457	0.748297	0.719107	0.659935	0.680663	1	0.657726	0.682069	0.602834	0.600306	0.630885	0.52186	0.459391
rocA	0.727058	0.752204	0.757708	0.753887	0.734428	0.714256	0.753542	0.779579	0.742515	0.740398	0.665131	0.656152	0.623915	0.657726	1	0.642683	0.680373	0.564058	0.628404	0.616286	0.446822
fusA	0.723672	0.792243	0.788855	0.788614	0.800708	0.737279	0.783245	0.738522	0.738522	0.787643	0.746251	0.697344	0.664296	0.682069	0.642683	1	0.672243	0.716155	0.623825	0.532189	0.410364
phbB	0.668825	0.73787	0.738493	0.74044	0.714254	0.742791	0.729197	0.782912	0.642439	0.732783	0.636887	0.671345	0.597443	0.602834	0.680373	0.672243	1	0.665601	0.581032	0.587072	0.398308
tuf	0.64793	0.71074	0.708891	0.709342	0.706975	0.664454	0.706515	0.6551	0.610996	0.710304	0.680232	0.645961	0.596818	0.600306	0.564058	0.716155	0.665601	1	0.576953	0.504355	0.378731
inhA	0.693484	0.718469	0.714289	0.707013	0.708186	0.686126	0.693309	0.686816	0.715277	0.707904	0.698266	0.637868	0.641505	0.630885	0.628404	0.623825	0.581032	0.576953	1	0.504292	0.424572
calY	0.573199	0.586815	0.59174	0.591096	0.574642	0.586868	0.58883	0.618869	0.598583	0.582035	0.51487	0.565263	0.526765	0.52186	0.616286	0.532189	0.587072	0.504355	0.504292	1	0.403162
flagellin	0.481163	0.466035	0.476183	0.465347	0.45675	0.436884	0.44875	0.432337	0.472683	0.443522	0.429048	0.440367	0.448213	0.459391	0.446822	0.410364	0.398308	0.378731	0.424572	0.403162	1
