# Supplementary material for: The Distribution of Several Genomic Virulence Determinants Does Not Corroborate the Established Serotyping Classification of Bacillus thuringiensis
Source: Int J Mol Sci. 2021 Feb 24;22(5):2244. doi: 10.3390/ijms22052244 (PMC7956386; doi:10.3390/ijms22052244)
Supplement: Supplementary file 1 [file ijms-22-02244-s001.zip › Supplementary_tables/Table_S15.xlsx]

## Sheet: serovars_cons_all_trees
Table S15. Lengths of subtrees containing representatives of Bt serovars. Rows refer to serovars, while columns represent trees. Exp stands for the ideal expected value assuming that all serovars form distinct clusters. Most of the trees’ names refer to the respective gene identifiers presented in table S7; bin denotes presence/absence tree; core - сore SNPs tree; mash and minimap - hierarchical …
Serovar/Tree	exp	core	bin	mash	mini	gyr	nprb	guaB	sucC	dnaK	mmsA	yjlD	rph	groEL	atpD	rocA	fusA	phbB	tuf	inhA	calY	flagellin
aizawai	16	54	104	53	52	44	48	95	104	85	96	45	68	66	89	104	43	44	104	102	104	104
alesti	2	2	2	2	9	2	8	10	2	2	2	14	6	6	4	12	4	2	11	3	2	2
andalousiensis	2	71	74	104	104	70	80	93	104	95	92	65	64	58	70	74	94	99	67	102	20	11
canadensis	2	71	62	104	104	70	80	100	62	102	104	19	64	62	54	46	104	99	104	67	33	104
coreanensis	2	71	68	104	104	70	80	93	68	100	92	71	64	58	70	66	94	102	67	102	104	5
darmstadiensis	2	99	44	87	87	104	101	100	62	85	104	99	104	102	30	66	98	73	67	42	104	104
finitimus	3	12	12	12	12	71	16	12	17	104	17	72	20	17	54	15	50	12	50	48	4	3
galleriae	2	19	92	30	30	19	16	30	104	22	18	23	30	29	89	19	43	22	104	12	104	104
indiana	2	85	66	87	87	85	57	93	62	74	92	77	85	99	104	74	94	87	54	56	104	54
israelensis	3	104	4	4	11	4	11	15	9	4	4	3	12	4	15	14	13	3	11	4	10	3
kurstaki	8	11	11	11	26	30	31	30	104	31	30	27	30	25	104	104	43	44	104	30	104	37
morrisoni	2	4	4	4	4	5	2	15	10	5	5	6	14	4	15	5	13	17	3	3	14	3
thuringiensis	3	5	5	4	5	5	4	5	7	5	5	5	5	5	8	10	7	8	32	5	9	4
tolworthi	2	54	89	53	52	53	48	100	80	85	104	65	39	104	92	104	27	44	89	102	104	71
