# Supplementary material for: The Distribution of Several Genomic Virulence Determinants Does Not Corroborate the Established Serotyping Classification of Bacillus thuringiensis
Source: Int J Mol Sci. 2021 Feb 24;22(5):2244. doi: 10.3390/ijms22052244 (PMC7956386; doi:10.3390/ijms22052244)
Supplement: Supplementary file 1 [file ijms-22-02244-s001.zip › Supplementary_tables/Table_S16.xlsx]

## Sheet: assemblies_cry
Table S16. A list of 3D Cry toxins revealed with CryProcessor in the analyzed assemblies. The toxin name refers to the Bt-nomenclature if its sequence is 100% identical to any of the already presented in the nomenclature sequences. Otherwise, the most similar toxin with the corresponding identity percent following underscore is specified.
Assembly	Serovar	Cry list
GCA_000468995.3	aizawai	Cry1Fa1; Cry1Ia7; Cry1Da1; Cry9Ea1; Cry1Ca8_97.8; Cry1Aa12_95.9
GCA_002147185.1	aizawai	Cry1Ca8; Cry1Da1; Cry1Ia14; Cry2Ab16; Cry9Ea1
GCA_002147235.1	aizawai	Cry1Ia14; Cry1Aa12; Cry2Ab16; Cry9Ea1
GCA_002147565.1	aizawai	Cry9Ea1; Cry1Ac10; Cry1Aa12; Cry1Ia14; Cry1Ca8; Cry1Da1; Cry2Ab16
GCA_002147575.1	aizawai	Cry9Ea1; Cry2Ab16; Cry1Aa12; Cry1Ia14; Cry1Ca8; Cry1Da1
GCA_002147605.1	aizawai	Cry2Ab16; Cry1Ab12; Cry1Aa12; Cry1Ia14; Cry1Ca8; Cry1Da1
GCA_002147635.1	aizawai	Cry9Ea1; Cry1Ia14; Cry1Aa12; Cry2Ab16
GCA_002147645.1	aizawai	Cry9Ea1; Cry1Ab12; Cry1Aa12; Cry2Ab16; Cry1Ia14; Cry1Ca8; Cry1Da1
GCA_002147685.1	aizawai	Cry9Ea1; Cry2Ab16; Cry1Aa12; Cry1Ia14; Cry1Ca8; Cry1Da1
GCA_002147725.1	aizawai	Cry9Ea1; Cry2Ab16; Cry1Da1; Cry1Ca8; Cry1Ia14
GCA_000468975.2	aizawai	Cry2Ab16; Cry1Da1; Cry1Ia14; Cry9Ea1
GCA_001880115.1	aizawai	Cry9Ea1; Cry1Ca8; Cry1Ia14; Cry2Ab16
GCA_002147155.1	aizawai	Cry2Ab16; Cry1Aa12; Cry1Ia14; Cry1Da1; Cry1Ca8
GCA_002147165.1	aizawai	Cry1Ia14; Cry2Ab16; Cry1Ca8; Cry1Da1
GCA_002147255.1	aizawai	Cry1Ea11; Cry2Aa1; Cry1Ia14; Cry1Ac2
GCA_002147655.1	aizawai
GCA_001640965.1	alesti	Cry2Ab16; Cry1Ae1
GCA_002146845.1	alesti	Cry2Ab16
GCA_002146315.1	amagiensis	Cry1Bd1; Cry9Ba2; Cry2Ab4_96.7; Cry2Ab4_98.6; Cry1Ga1; Cry9Aa1; Cry1Cb1; Cry1Gb2; Cry1Db1; Cry1Fb1; Cry1Ab35; Cry1Ib7; Cry2Ac6
GCA_000161635.1	andalousiensis	Cry41Ba2; Cry41Ba1
GCA_002146595.1	andalousiensis	Cry1Ac2; Cry2Ab4; Cry1Ia14; Cry2Aa1
GCA_002147085.1	azorensis	Cry1Bd1; Cry1Ib7; Cry2Ac6; Cry1Db1; Cry1Fb1; Cry9Ba2; Cry9Aa1; Cry1Gb2; Cry1Ab35; Cry2Ab4_98.6; Cry1Cb1; Cry2Ab4_96.7; Cry1Ga1
GCA_000161615.1	berliner	Cry1Ba1; Cry1Ab12
GCA_002147715.1	bolivia
GCA_002146925.1	canadensis
GCA_002147125.1	canadensis
GCA_002146665.1	chanpaisis
GCA_000193355.1	chinensis	Cry1Ba1; Cry2Ab16; Cry1Aa12; Cry1Ia14; Cry2Aa1
GCA_002147435.1	colmeri	Cry2Ab16; Cry1Ia14; Cry1Ac10; Cry1Aa12
GCA_001675515.1	coreanensis
GCA_002146505.1	coreanensis	Cry7Ba1; Cry7Ia1
GCA_002148095.1	dakota
GCA_002147295.1	darmstadiensis
GCA_002147495.1	darmstadiensis	Cry1Ea11
GCA_000190515.1	finitimus	Cry26Aa1_95.4; Cry28Aa2; Cry28Aa2
GCA_002147505.1	finitimus
GCA_002146625.1	finitimus	Cry28Aa2; Cry26Aa1_95.5; Cry28Aa2; Cry28Aa2
GCA_002146425.1	fukuokaensis	Cry1Na1; Cry9Aa4; Cry9Ee2_98.9; Cry9Da3; Cry1Ie2
GCA_000803665.1	galleriae	Cry1Ac10; Cry2Ab16; Cry1Aa12; Cry1Ia14; Cry9Ea1; Cry1Ca8; Cry1Da1
GCA_002147105.1	galleriae	Cry1Ab35; Cry1Bd1; Cry1Ga1; Cry1Gb2; Cry9Ba2; Cry1Ib7; Cry1Db1; Cry1Fb1; Cry9Aa1; Cry2Ac6; Cry1Cb1; Cry2Ab4
GCA_002146885.1	graciosensis	Cry21Da1; Cry21Fa1_47.3; Cry21Ca2
GCA_002146605.1	guiyangiensis	Cry7Ba1; Cry7Ia1
GCA_002147895.1	higo	Cry20Ba2; Cry19Ba1
GCA_000161675.1	huazhongensis
GCA_002147965.1	iberica
GCA_001183785.1	indiana	Cry7Da1; Cry7Fb2; Cry7Ga2
GCA_002148105.1	indiana
GCA_003445395.1	israelensis
GCA_000585975.1	israelensis
GCA_002147335.1	israelensis
GCA_002146545.1	japonensis	Cry1Ie2; Cry9Da4; Cry1Na1; Cry9Eb3_95.6
GCA_002148045.1	jegathesan	Cry25Aa1_97.8; Cry11Ba1
GCA_002146445.1	jinghongiensis	Cry1Ie2; Cry1Na1; Cry9Da4; Cry9Eb3_95.6
GCA_002146755.1	kim	Cry7Ka1; Cry7Cb1_60.4; Cry7Gc1
GCA_000008505.1	konkukian
GCA_002147415.1	kumamtoensis	Cry7Ab3
GCA_000161575.1	kurstaki	Cry1Ac10
GCA_000835235.1	kurstaki	Cry1Ac5; Cry2Aa1; Cry1Ia14; Cry1Aa11; Cry2Ab16; Cry1Ab12
GCA_000338755.1	kurstaki	Cry1Ac10
GCA_000688795.1	kurstaki	Cry2Ab16; Cry1Aa12; Cry1Ia14; Cry2Aa1; Cry1Ac4
GCA_000717535.1	kurstaki	Cry2Ab16; Cry1Aa11; Cry1Ia14; Cry2Aa1; Cry1Ab12; Cry1Ac5
GCA_000747545.1	kurstaki	Cry2Ab16; Cry1Aa12; Cry1Ia14; Cry2Aa1; Cry1Ac4; Cry1Ac4
GCA_000710255.1	kurstaki	Cry1Ac20; Cry1Ia14; Cry2Aa1; Cry2Ab16; Cry1Ab12
GCA_001880125.1	kurstaki	Cry1Ia14; Cry2Aa1; Cry2Ab16
GCA_002147395.1	kyushuensis
GCA_002147805.1	leesis
GCA_002147055.1	londrina	Cry8Pa2; Cry8Qa1; Cry8Kb1
GCA_002148155.1	medellin	Cry11Bb1; Cry29Aa1_96.4
GCA_000969665.1	mexicanensis	Cry2Ab16; Cry1Ac10
GCA_000940785.1	morrisoni
GCA_000833655.1	morrisoni	Cry1Ka1_98.4; Cry1Ib11
GCA_002146705.1	muju
GCA_002146465.1	nigeriensis
GCA_002146615.1	novosibirsk	Cry4Aa2; Cry10Aa3; Cry4Ba1; Cry11Aa1
GCA_002147475.1	ostriniae
GCA_002147835.1	oswaldocruzi	Cry41Ba2; Cry41Ba1
GCA_002147745.1	pahangi
GCA_002148015.1	palmanyolensis	Cry4Ba1_63.8
GCA_002147955.1	pirenaica	Cry8Ba1_97.0; Cry8Ba1_97.0; Cry8Ba1_97.0; Cry8Ba1_97.0
GCA_002146785.1	poloniensis	Cry3Aa1; Cry28Aa2
GCA_002146815.1	rongseni	Cry7Ba1; Cry7Ia1
GCA_002146655.1	roskildiensis	Cry7Ba1; Cry7Ia1
GCA_002146395.1	silo	Cry21Fa1_31.0
GCA_000161535.1	sotto	Cry1Aa13
GCA_002146945.1	subtoxicus	Cry1Ba2
GCA_002146405.1	sumiyoshiensis	Cry9Aa4; Cry9Eb1; Cry9Ee2; Cry1Na1; Cry9Da1; Cry1Ie2
GCA_002147985.1	sylvestriensis
GCA_002147755.1	thailandensis
GCA_002147325.1	thompsoni	Cry1Fb4; Cry1Ka2; Cry2Ad1; Cry1Hb1; Cry1Bb1; Cry1Ab18; Cry1Ib11
GCA_000161515.1	thuringiensis	Cry1Ab12; Cry1Ba1
GCA_000341665.1	thuringiensis	Cry1Ba1; Cry2Ab16; Cry1Aa12; Cry1Ia14; Cry2Aa1; Cry1Ab21
GCA_002146335.1	thuringiensis	Cry1Ba1
GCA_000161475.1	tochigiensis	Cry67Aa2; Cry7Ea2; Cry61Aa3; Cry7Fa2
GCA_002146345.1	toguchini	Cry21Fa1_31.0
GCA_002147425.1	tohokuensis
GCA_001548175.1	tolworthi	Cry2Aa8; Cry1Ia12; Cry1Ea11_98.2
GCA_002147245.1	tolworthi	Cry1Ac5; Cry2Ab16; Cry1Aa11; Cry1Ia14; Cry2Aa1
GCA_002147315.1	toumanoffi	Cry8Aa1_46.1; Cry2Ad1; Cry1Hb1; Cry1Bb1; Cry1Ab18; Cry1Nb1; Cry1Ja2; Cry1Id1; Cry1Da3; Cry56Aa1_29.3
GCA_002146695.1	wratislaviensis
GCA_002147375.1	wuhanensis	Cry1Gb2; Cry1Bd1; Cry2Ab4; Cry1Cb1; Cry1Ab35; Cry9Aa1; Cry9Ba2; Cry1Ga1; Cry2Ab4_98.1; Cry1Db1; Cry1Fb1; Cry1Ib7; Cry2Ac6
GCA_002147905.1	xiaguangiensis
GCA_002146865.1	yosoo
GCA_002147825.1	yunnanensis
GCA_002148065.1	zhaodongensis	Cry70Bb1_67.1
