# Supplementary material for: The Distribution of Several Genomic Virulence Determinants Does Not Corroborate the Established Serotyping Classification of Bacillus thuringiensis
Source: Int J Mol Sci. 2021 Feb 24;22(5):2244. doi: 10.3390/ijms22052244 (PMC7956386; doi:10.3390/ijms22052244)
Supplement: Supplementary file 1 [file ijms-22-02244-s001.zip › Supplementary_tables/Table_S2.xlsx]

## Sheet: Лист1
Table S2. Proteins identified in virulent spores of strains 109/25, 800/15, and 800/3
Spot number	Annotation source	Protein ID*	Organism	Protein name	Protein Score	peptide SPI	Number of distinct peptides	Number of spectra	MW	pI	AA coverage	T	D	A	I	V	Notes
1	Uniprot	P0A382	Bacillus thuringiensis subsp. israelensis	Type-1Aa cytolytic delta-endotoxin	14.58	>50%	1	4	27454.7	4.66	9.6	0	0	0	1	0
2	Uniprot	P0A382	Bacillus thuringiensis subsp. israelensis	Type-1Aa cytolytic delta-endotoxin	11.77	>50%	1	4	27454.7	4.66	9.6	0	0	0	1	0
3	Uniprot	P0A382	Bacillus thuringiensis subsp. israelensis	Type-1Aa cytolytic delta-endotoxin	103.55	>50%	10	32	27454.7	4.66	25.3	0	0	0	1	0
4	NCBI IPG	WP_011109926.1	Bacillus cereus	camelysin	164.29	>50%	11	19	218114	4.71	41.2	1	1	1	1	1
5	Uniprot	E5L4Y0	Bacillus thuringiensis	camelysin	12.92	>50%	1	210	20715.8	4.51	4.2	0	1	1	1	0	Counted asWP_011109926.1
6	Uniprot	B8I1A8	Ruminiclostridium cellulolyticum (strain ATCC 35319 / DSM 5812 / JCM 6584 / H10)	Ribonuclease PH	22.26	>50%	2	4	26672.1	6.87	2.5	1	0	1	1	0	Counted as WP_065703111.1 as the closest homolog in Bacillus
7	NCBI IPG	WP_098301448.1	Bacillus thuringiensis	M6 family metalloprotease domain-containing protein	130.8	>50%	9	11	86799	5.26	13.6	0	0	1	1	0	An InhA1 homolog; counted as WP_023521456.1
8	NCBI IPG	WP_000265545.1	Bacillus	bifunctional metallophosphatase/5'-nucleotidase	47.16	>50%	4	4	57929.4	5.64	11.5	0	0	0	1
9	Uniprot	A0A1D3PPT6	Bacillus cereus	Neutral protease B	25.02	>50%	2	161	161	5.82	6.1	0	1	0	1	1
10	Uniprot	A0A243MFA1	Bacillus thuringiensis subsp. jegathesan	Pesticidal protein	160.38	>50%	13	156	35102.7	6.2	55.7	0	0	1	1	0	An ETX/MTX2-like toxin; counted as WP_000156601.1
11	Uniprot	P0A382	Bacillus thuringiensis subsp. israelensis	Type-1Aa cytolytic delta-endotoxin	32.76	>50%	4	13	27454.7	4.66	4	0	0	0	1	0
12	Uniprot	E5L4Y0	Bacillus cereus	camelysin	38.62	>50%	3	3	218114	4.71	12	0	1	0	1	0	Camelysin; counted as WP_011109926.1
13	Uniprot	A0A369CP21	Bacillus sp.	Crystal protE25ein Cry 15Aa	14.06	>50%	2	15	33854.6	5.68	9.2	0	0	0	1	0	An ETX/MTX2-like toxin; demonstrated ~46% identity to WP_000156601.1 and thus preserved as a separate entry
14	NCBI IPG	AXE15630.1	Bacillus thuringiensis	Cyt1-like protein	14.22	>50%	2	2	28105.4	4.7	5.8	0	0	0	1	0	Counted as P0A382
15	NCBI IPG	WP_011109926.1	Bacillus cereus	Camelysin	26.97	>50%	2	2	218114	4.71	9	0	1	0	1	0
31	NCBI IPG	WP_023521456.1	Bacillus thuringiensis	M6 family metalloprotease domain-containing protein	376.24	>50%	26	49	86666.9	5.29	30.9	1	1	0	0	0
32	Uniprot	P23382	Bacillus thuringiensis subsp. israelensis	Immune inhibitor A	90.29	>50%	8	15	75008.8	5.13	9	1	1	0	0	0	An InhA1 homolog; counted as WP_023521456.1
33	Uniprot	P23382	Bacillus thuringiensis subsp. israelensis	Immune inhibitor A	55.59	>50%	5	8	75008.8	5.13	7.5	1	1	0	0	0	An InhA1 homolog; counted as WP_023521456.1
34	Uniprot	P23382	Bacillus thuringiensis subsp. israelensis	Immune inhibitor A	116.58	>50%	10	15	75008.8	5.13	14.2	1	1	0	0	0	An InhA1 homolog; counted as WP_023521456.1
35	NCBI IPG	EEM29970.1	Bacillus thuringiensis Bt407 Bt407	Camelysin; Metallo peptidase; MEROPS family M73	13.28	>50%	1	1	21831.3	5.78	5	1	1	0	0	0	Counted as WP_011109926.1
36	NCBI IPG	WP_011109926.1	Bacillus cereus	camelysin	30.47	>50%	2	2	218114	4.71	9	1	1	0	0	0
37	Uniprot	P23382	Bacillus thuringiensis subsp. israelensis	Immune inhibitor A	10.37	>50%	1	2	75008.8	5.13	1.7	1	0	0	0	0	An InhA1 homolog; counted as WP_023521456.1
38	NCBI IPG	WP_016117439.1	Bacillus cereus	M6 family metalloprotease domain-containing protein	96.66	>50%	6	7	86754	5.29	10.8	1	0	0	0	0	An InhA1 homolog; counted as WP_023521456.1
39	Uniprot	P23382	Bacillus thuringiensis subsp. israelensis	Immune inhibitor A	63.12	>50%	6	13	75008.8	5.13	8	0	1	0	0	0	An InhA1 homolog; counted as WP_023521456.1
40	Uniprot	P23382	Bacillus thuringiensis subsp. israelensis	Immune inhibitor A	66.42	>50%	6	7	75008.8	5.13	10.7	1	0	0	0	0	An InhA1 homolog; counted as WP_023521456.1
41	Uniprot	B8I1A8	Ruminiclostridium cellulolyticum (strain ATCC 35319 / DSM 5812 / JCM 6584 / H10)	Ribonuclease PH	18.02	>50%	2	4	26672.1	6.87	2.5	1	0	0	0	0
42	NCBI IPG	WP_011109926.1	Bacillus cereus	Camelysin	33.64	>50%	2	2	218114	4.71	9	1	0	0	0	0
43	NCBI IPG	WP_001032602.1	Bacillus	ATP synthase subunit beta	29.22	>50%	2	3	51223.1	4.93	6.1	1	0	0	0	0
44	NCBI IPG	WP_000265588.1	Bacillus	bifunctional metallophosphatase/5'-nucleotidase	10.15	>50%	1	1	58042.7	5.65	2	1	0	0	0	0
45	NCBI IPG	WP_050842914.1	Bacillus thuringiensis	M6 family metalloprotease domain-containing protein	15.27	>50%	1	2	86871.1	5.29	1.7	1	0	0	0	0	An InhA1 homolog; An InhA1 homolog; counted as WP_023521456.1
*Strain designation: D – strain 109/25 (serovar darmstatdiensis), spores; T- strain 800/15 (serovar thuringiensis), spores; I – strain 800/3 (serovar israelensis), spores
