# Supplementary material for: The Distribution of Several Genomic Virulence Determinants Does Not Corroborate the Established Serotyping Classification of Bacillus thuringiensis
Source: Int J Mol Sci. 2021 Feb 24;22(5):2244. doi: 10.3390/ijms22052244 (PMC7956386; doi:10.3390/ijms22052244)
Supplement: Supplementary file 1 [file ijms-22-02244-s001.zip › Supplementary_tables/Table_S3.xlsx]

## Sheet: unique_DIGE_names
Table S3. Binarized data of protein presence obtained with proteomics approach for analyzed strains. ‘A’ and ‘I’ denote avirulent and virulent spores belonging to israelensis serovar, respectively; ‘T’ and ’D’ stand for thuringiensis and darmstadiensis serovars; ‘V’ signifies vegetative cells of strain 800/3. Zero stands for absence, while one denotes the presence of the protein. For each protein…
Protein accession	T	D	A	I	V	COG
A0A1D3PPT6	0	1	0	1	1	E
A0A369CP21	0	0	0	1	0	S
AFU16150.1	0	0	0	0	1	F
AIM33128.1	0	0	1	0	0	I;Q
C3L791	0	0	0	0	1	C
C3P8M0	0	0	0	0	1	O
C3P9Q2	0	0	0	0	1	J
P0A382	0	0	0	1	0	S
Q814C4	0	0	0	0	1	J
Q81QR5	0	0	0	0	1	C
WP_000156601.1	0	0	1	1	0	S
WP_000265545.1	0	0	0	1	0	F
WP_000265588.1	1	0	0	0	0	F
WP_000924420.1	0	0	0	0	1	O
WP_000985643.1	0	0	0	0	1	S
WP_001032602.1	1	0	0	0	0	C
WP_011109926.1	1	1	1	1	1	S
WP_023521456.1	1	1	1	1	1	V
WP_044783864.1	0	0	0	0	1	O
WP_065703111.1	1	0	1	1	0	J
WP_130055231.1	0	0	0	0	1	C
