# Supplementary material for: The Distribution of Several Genomic Virulence Determinants Does Not Corroborate the Established Serotyping Classification of Bacillus thuringiensis
Source: Int J Mol Sci. 2021 Feb 24;22(5):2244. doi: 10.3390/ijms22052244 (PMC7956386; doi:10.3390/ijms22052244)
Supplement: Supplementary file 1 [file ijms-22-02244-s001.zip › Supplementary_tables/Table_S4.xlsx]

## Sheet: filtered_annotated_strains
Table S4. Properties of 105 assemblies used in the study. The GenBank accession, assembly level, strain, and serovar attribution are presented.
GenBank accession	Assembly level	Serovar	Strain
GCA_000468995.3	Contig	aizawai	Hu4-2
GCA_002147185.1	Contig	aizawai	BGSC 4J3
GCA_002147235.1	Contig	aizawai	BGSC 4J4
GCA_002147565.1	Contig	aizawai	T07019
GCA_002147575.1	Contig	aizawai	T07005
GCA_002147605.1	Contig	aizawai	T07030
GCA_002147635.1	Contig	aizawai	T07128
GCA_002147645.1	Contig	aizawai	T07148
GCA_002147685.1	Contig	aizawai	T07153
GCA_002147725.1	Contig	aizawai	T07183
GCA_000468975.2	Scaffold	aizawai	Leapi01
GCA_001880115.1	Scaffold	aizawai	HD-133
GCA_002147155.1	Scaffold	aizawai	BGSC 4J2
GCA_002147165.1	Scaffold	aizawai	BGSC 4J1
GCA_002147255.1	Scaffold	aizawai	BGSC 4J5
GCA_002147655.1	Scaffold	aizawai	T07151
GCA_001640965.1	Complete Genome	alesti	BGSC 4C1
GCA_002146845.1	Scaffold	alesti	BGSC 4C1
GCA_002146315.1	Contig	amagiensis	BGSC 4AE1
GCA_000161635.1	Chromosome	andalousiensis	BGSC 4AW1
GCA_002146595.1	Scaffold	andalousiensis	BGSC 4AW1
GCA_002147085.1	Contig	azorensis	BGSC 4CB1
GCA_000161615.1	Chromosome	berliner	ATCC 10792
GCA_002147715.1	Contig	bolivia	T63001
GCA_002146925.1	Contig	canadensis	BGSC 4H2
GCA_002147125.1	Contig	canadensis	BGSC 4H1
GCA_002146665.1	Contig	chanpaisis	BGSC 4BH1
GCA_000193355.1	Complete Genome	chinensis	CT-43
GCA_002147435.1	Scaffold	colmeri	BGSC 4X1
GCA_001675515.1	Complete Genome	coreanensis	ST7
GCA_002146505.1	Contig	coreanensis	BGSC 4AL1
GCA_002148095.1	Scaffold	dakota	BGSC 4R1
GCA_002147295.1	Contig	darmstadiensis	BGSC 4M3
GCA_002147495.1	Scaffold	darmstadiensis	YBT032
GCA_000190515.1	Complete Genome	finitimus	YBT-020
GCA_002147505.1	Contig	finitimus	CTC
GCA_002146625.1	Scaffold	finitimus	BGSC 4B2
GCA_002146425.1	Scaffold	fukuokaensis	BGSC 4AP1
GCA_000803665.1	Complete Genome	galleriae	HD-29
GCA_002147105.1	Contig	galleriae	BGSC 4G1
GCA_002146885.1	Scaffold	graciosensis	BGSC 4CD1
GCA_002146605.1	Contig	guiyangiensis	BGSC 4BC1
GCA_002147895.1	Contig	higo	BGSC 4AU1
GCA_000161675.1	Chromosome	huazhongensis	BGSC 4BD1
GCA_002147965.1	Scaffold	iberica	BGSC 4BW1
GCA_001183785.1	Complete Genome	indiana	HD521
GCA_002148105.1	Scaffold	indiana	h16
GCA_003445395.1	Complete Genome	israelensis	AM65-52
GCA_000585975.1	Contig	israelensis	4Q7
GCA_002147335.1	Scaffold	israelensis	BGSC 4Q1
GCA_002146545.1	Scaffold	japonensis	BGSC 4AT1
GCA_002148045.1	Scaffold	jegathesan	BGSC 4CF1
GCA_002146445.1	Scaffold	jinghongiensis	BGSC 4AR1
GCA_002146755.1	Contig	kim	BGSC 4BP1
GCA_000008505.1	Complete Genome	konkukian	97-27
GCA_002147415.1	Contig	kumamtoensis	BGSC 4W1
GCA_000161575.1	Chromosome	kurstaki	T03a001
GCA_000835235.1	Chromosome	kurstaki	HD-1
GCA_000338755.1	Complete Genome	kurstaki	HD73
GCA_000688795.1	Complete Genome	kurstaki	YBT-1520
GCA_000717535.1	Complete Genome	kurstaki	HD-1
GCA_000747545.1	Complete Genome	kurstaki	YBT-1520
GCA_000710255.1	Contig	kurstaki	HD-1
GCA_001880125.1	Scaffold	kurstaki	BP865
GCA_002147395.1	Scaffold	kyushuensis	BGSC 4U1
GCA_002147805.1	Scaffold	leesis	BGSC 4AK1
GCA_002147055.1	Contig	londrina	BGSC 4BF1
GCA_002148155.1	Scaffold	medellin	T30001
GCA_000969665.1	Contig	mexicanensis	27
GCA_000940785.1	Complete Genome	morrisoni	BGSC 4AA1
GCA_000833655.1	Contig	morrisoni	HD 600
GCA_002146705.1	Scaffold	muju	BGSC 4BL1
GCA_002146465.1	Scaffold	nigeriensis	BGSC 4AZ1
GCA_002146615.1	Scaffold	novosibirsk	BGSC 4AX1
GCA_002147475.1	Scaffold	ostriniae	BGSC 4Z1
GCA_002147835.1	Contig	oswaldocruzi	BGSC 4AS1
GCA_002147745.1	Contig	pahangi	T69001
GCA_002148015.1	Contig	palmanyolensis	BGSC 4BS1
GCA_002147955.1	Scaffold	pirenaica	BGSC 4BU1
GCA_002146785.1	Scaffold	poloniensis	BGSC 4BR1
GCA_002146815.1	Scaffold	rongseni	BGSC 4BT1
GCA_002146655.1	Contig	roskildiensis	BGSC 4BG1
GCA_002146395.1	Contig	silo	BGSC 4AG1
GCA_000161535.1	Chromosome	sotto	T04001
GCA_002146945.1	Contig	subtoxicus	BGSC 4I4
GCA_002146405.1	Contig	sumiyoshiensis	BGSC 4AO1
GCA_002147985.1	Contig	sylvestriensis	BGSC 4BY1
GCA_002147755.1	Scaffold	thailandensis	T68001
GCA_002147325.1	Scaffold	thompsoni	BGSC 4O1
GCA_000161515.1	Chromosome	thuringiensis	T01001
GCA_000341665.1	Complete Genome	thuringiensis	IS5056
GCA_002146335.1	Scaffold	thuringiensis	BGSC 4A4
GCA_000161475.1	Chromosome	tochigiensis	BGSC 4Y1
GCA_002146345.1	Contig	toguchini	BGSC 4AD1
GCA_002147425.1	Contig	tohokuensis	BGSC 4V1
GCA_001548175.1	Complete Genome	tolworthi	Pasteur Institute Standard strain
GCA_002147245.1	Contig	tolworthi	BGSC 4L3
GCA_002147315.1	Scaffold	toumanoffi	BGSC 4N1
GCA_002146695.1	Contig	wratislaviensis	BGSC 4BJ1
GCA_002147375.1	Contig	wuhanensis	BGSC 4T1
GCA_002147905.1	Scaffold	xiaguangiensis	BGSC 4BN1
GCA_002146865.1	Scaffold	yosoo	BGSC 4CA1
GCA_002147825.1	Scaffold	yunnanensis	BGSC 4AM1
GCA_002148065.1	Scaffold	zhaodongensis	BGSC 4BZ1
