# Supplementary material for: The Distribution of Several Genomic Virulence Determinants Does Not Corroborate the Established Serotyping Classification of Bacillus thuringiensis
Source: Int J Mol Sci. 2021 Feb 24;22(5):2244. doi: 10.3390/ijms22052244 (PMC7956386; doi:10.3390/ijms22052244)
Supplement: Supplementary file 1 [file ijms-22-02244-s001.zip › Supplementary_tables/Table_S5.xlsx]

## Sheet: distmat
Table S5. A distance matrix representing the identity between reference inhA sequences with accession number provided. The matrix was obtained using Biopython. The threshold chosen for the Diamond search is highlighted with red color.
Accession number	WP_001035915.1	AAL16094.1	ACN59936.1
WP_001035915.1	1	0.672909	0.739076
AAL16094.1	0.672909	1	0.696629
ACN59936.1	0.739076	0.696629	1
