# Supplementary material for: The Distribution of Several Genomic Virulence Determinants Does Not Corroborate the Established Serotyping Classification of Bacillus thuringiensis
Source: Int J Mol Sci. 2021 Feb 24;22(5):2244. doi: 10.3390/ijms22052244 (PMC7956386; doi:10.3390/ijms22052244)
Supplement: Supplementary file 1 [file ijms-22-02244-s001.zip › Supplementary_tables/Table_S6.xlsx]

## Sheet: summarized_proteins_67
Table S6. Genes encoding proteomically detected proteins among the assemblies at a 67% threshold for Diamond. For each assembly, Roary-generated protein codes corresponding to the accessions identified with the 2D-DIGE approach are presented. If a protein is absent in the set of translated assembly genes, a zero value is assigned. Rows represent assembly accession, and columns refer to protein ac…
Assembly/Protein accessiom	A0A1D3PPT6	AFU16150.1	AIM33128.1	C3L791	C3P8M0	C3P9Q2	Q814C4	Q81QR5	WP_065703111.1	WP_000924420.1	WP_001032602.1	WP_011109926.1	WP_023521456.1	WP_044783864.1	WP_130055231.1	WP_000265545.1	WP_000265588.1	WP_000985643.1	WP_000156601.1	A0A369CP21	P0A382
GCA_002147685	BK782_17160.p01	BK782_08245.p01	BK782_00115.p01	BK782_02440.p01	BK782_20510.p01	BK782_07665.p01	BK782_07660.p01	BK782_03975.p01	BK782_25015.p01	BK782_26765.p01	BK782_28595.p01	BK782_00290.p01	BK782_00275.p01	BK782_07855.p01	BK782_17015.p01	0	BK782_22290.p01	0	0	0	0
GCA_002147165	BK755_00765.p01	BK755_15140.p01	BK755_25570.p01	BK755_04070.p01	BK755_11555.p01	BK755_22580.p01	BK755_22575.p01	BK755_24900.p01	BK755_33185.p01	BK755_10515.p01	BK755_18100.p01	BK755_25395.p01	BK755_25410.p01	BK755_23020.p01	BK755_00625.p01	0	BK755_20080.p01	0	0	0	0
GCA_002147475	BK771_19645.p01	BK771_06430.p01	BK771_08970.p01	BK771_30480.p01	BK771_27990.p01	BK771_02795.p01	BK771_02800.p01	BK771_15375.p01	BK771_27135.p01	BK771_08295.p01	BK771_06005.p01	BK771_08795.p01	BK771_08810.p01	BK771_03455.p01	BK771_19510.p01	BK771_29115.p01	BK771_04690.p01	0	0	0	0
GCA_000940785	SD98_26790.p01	SD98_00020.p01	SD98_07195.p01	SD98_20425.p01	SD98_22875.p01	SD98_00550.p01	SD98_00555.p01	SD98_12080.p01	SD98_23710.p01	SD98_01855.p01	SD98_28320.p01	SD98_07020.p01	SD98_07035.p01	SD98_01405.p01	SD98_26930.p01	SD98_21810.p01	SD98_16420.p01	0	0	0	0
GCA_000190515	YBT020_25080.p01	YBT020_00045.p01	YBT020_07230.p01	YBT020_18825.p01	YBT020_21250.p01	YBT020_00520.p01	YBT020_00525.p01	YBT020_11965.p01	YBT020_22080.p01	YBT020_02195.p01	YBT020_26455.p01	YBT020_07055.p01	YBT020_07070.p01	YBT020_01380.p01	YBT020_25205.p01	0	YBT020_20200.p01	0	0	0	0
GCA_002147965	BK741_12415.p01	BK741_24745.p01	BK741_30625.p01	BK741_05370.p01	BK741_16355.p01	BK741_02345.p01	BK741_02350.p01	BK741_27240.p01	BK741_17185.p01	BK741_01550.p01	BK741_07550.p01	BK741_30450.p01	BK741_30465.p01	BK741_09970.p01	BK741_03690.p01	BK741_12810.p01	0	0	0	0	0
GCA_002146755	BK734_11050.p01	BK734_25560.p01	BK734_27900.p01	BK734_20810.p01	BK734_30495.p01	BK734_00395.p01	BK734_00400.p01	BK734_16935.p01	BK734_31450.p01	BK734_29305.p01	BK734_12880.p01	BK734_28075.p01	BK734_28060.p01	BK734_25490.p01	BK734_10900.p01	BK734_19430.p01	BK734_04585.p01	0	0	0	0
GCA_000717535	BTK_26710.p01	BTK_00060.p01	BTK_07875.p01	BTK_20265.p01	BTK_22755.p01	BTK_00540.p01	BTK_00545.p01	BTK_12795.p01	BTK_23595.p01	BTK_02360.p01	BTK_28085.p01	BTK_07700.p01	BTK_07715.p01	BTK_01330.p01	BTK_26865.p01	BTK_21665.p01	BTK_14120.p01	0	0	0	0
GCA_000835235	BG08_699.p01	BG08_195.p01	BG08_4486.p01	BG08_1989.p01	BG08_1499.p01	BG08_77.p01	BG08_76.p01	BG08_3475.p01	BG08_1331.p01	BG08_5580.p01	BG08_400.p01	BG08_4521.p01	BG08_4518.p01	BG08_5820.p01	BG08_670.p01	BG08_1709.p01	BG08_3213.p01	0	0	0	0
GCA_002147565	BK777_19425.p01	BK777_27100.p01	BK777_01320.p01	BK777_09205.p01	BK777_10130.p01	BK777_08350.p01	BK777_08345.p01	BK777_33500.p01	BK777_38590.p01	BK777_26860.p01	BK777_08875.p01	BK777_01495.p01	BK777_01480.p01	BK777_13230.p01	BK777_19280.p01	0	BK777_18765.p01	0	0	0	0
GCA_003445395	ATN07_26195.p01	ATN07_00055.p01	ATN07_06845.p01	ATN07_19780.p01	ATN07_22505.p01	ATN07_00655.p01	ATN07_00660.p01	ATN07_11475.p01	ATN07_23350.p01	ATN07_02080.p01	ATN07_27350.p01	ATN07_06670.p01	ATN07_06685.p01	ATN07_01500.p01	ATN07_26330.p01	ATN07_21140.p01	ATN07_15540.p01	0	0	0	0
GCA_002147185	BK757_14625.p01	BK757_25550.p01	BK757_02195.p01	BK757_03515.p01	BK757_16695.p01	BK757_19870.p01	BK757_19875.p01	BK757_01570.p01	BK757_36435.p01	BK757_25895.p01	BK757_12790.p01	BK757_02370.p01	BK757_02355.p01	BK757_26505.p01	BK757_14480.p01	0	BK757_23545.p01	0	0	0	0
GCA_000585975	BG78_12695.p01	BG78_14900.p01	BG78_25700.p01	BG78_20875.p01	BG78_26925.p01	BG78_09770.p01	BG78_09765.p01	BG78_15340.p01	BG78_05535.p01	BG78_11295.p01	BG78_09335.p01	BG78_25515.p01	BG78_25530.p01	BG78_14980.p01	BG78_12535.p01	BG78_22320.p01	BG78_01575.p01	0	0	0	0
GCA_002147255	BK759_30930.p01	BK759_24785.p01	BK759_02005.p01	BK759_21280.p01	BK759_12650.p01	BK759_24535.p01	BK759_24530.p01	BK759_26490.p01	BK759_13490.p01	BK759_25545.p01	BK759_22875.p01	BK759_01830.p01	BK759_01845.p01	BK759_22195.p01	BK759_30785.p01	BK759_06710.p01	BK759_19895.p01	0	0	0	0
GCA_002147105	BK751_01810.p01	BK751_31010.p01	BK751_14555.p01	BK751_07450.p01	BK751_04555.p01	BK751_18475.p01	BK751_18470.p01	BK751_12320.p01	BK751_29285.p01	BK751_10730.p01	BK751_27265.p01	BK751_14380.p01	BK751_14395.p01	BK751_20020.p01	BK751_15880.p01	BK751_03680.p01	BK751_18885.p01	0	0	0	0
GCA_000341665	H175_ch5182.p01	H175_ch0008.p01	H175_ch1261.p01	H175_ch3896.p01	H175_ch4401.p01	H175_ch0103.p01	H175_ch0104.p01	H175_ch2289.p01	H175_ch4585.p01	H175_ch0323.p01	H175_ch5434.p01	H175_ch1226.p01	H175_ch1229.p01	H175_ch0242.p01	H175_ch5212.p01	H175_ch4174.p01	H175_ch3134.p01	0	0	0	0
GCA_002146785	BK736_33790.p01	BK736_02150.p01	BK736_08495.p01	BK736_04140.p01	BK736_05790.p01	BK736_00160.p01	BK736_00165.p01	BK736_21340.p01	BK736_29860.p01	BK736_21775.p01	BK736_15045.p01	BK736_08670.p01	BK736_08655.p01	BK736_02305.p01	BK736_33950.p01	BK736_06880.p01	BK736_10325.p01	0	0	0	0
GCA_000161675	bthur0011_47480.p01	bthur0011_10.p01	bthur0011_11440.p01	bthur0011_35750.p01	bthur0011_40470.p01	bthur0011_930.p01	bthur0011_940.p01	bthur0011_20630.p01	bthur0011_42140.p01	bthur0011_2920.p01	bthur0011_50130.p01	bthur0011_11090.p01	bthur0011_11120.p01	bthur0011_2210.p01	bthur0011_47730.p01	bthur0011_38370.p01	bthur0011_28050.p01	0	0	0	0
GCA_002146395	BK703_05975.p01	BK703_00475.p01	BK703_08660.p01	BK703_29020.p01	BK703_26525.p01	BK703_14855.p01	BK703_14850.p01	BK703_22600.p01	BK703_31445.p01	BK703_02385.p01	BK703_19405.p01	BK703_08835.p01	BK703_08820.p01	BK703_05830.p01	BK703_06110.p01	BK703_27650.p01	BK703_05785.p01	0	0	0	0
GCA_001183785	NF53_4985.p01	NF53_0008.p01	NF53_1205.p01	NF53_3821.p01	NF53_4288.p01	NF53_0102.p01	NF53_0103.p01	NF53_2153.p01	NF53_4452.p01	NF53_0310.p01	NF53_5224.p01	NF53_1170.p01	NF53_1173.p01	NF53_0229.p01	NF53_5011.p01	NF53_4085.p01	NF53_3023.p01	0	0	0	0
GCA_002147245	BK760_36065.p01	BK760_34150.p01	BK760_04700.p01	BK760_25275.p01	BK760_19425.p01	BK760_12460.p01	BK760_12465.p01	BK760_09100.p01	BK760_17835.p01	BK760_02185.p01	BK760_01325.p01	BK760_04525.p01	BK760_04540.p01	BK760_30470.p01	BK760_02400.p01	BK760_03065.p01	BK760_12175.p01	0	0	0	0
GCA_002147805	BK706_00390.p01	BK706_10190.p01	BK706_29670.p01	BK706_01585.p01	BK706_22485.p01	BK706_11165.p01	BK706_11160.p01	BK706_06165.p01	BK706_23310.p01	BK706_27170.p01	BK706_19755.p01	BK706_29495.p01	BK706_29510.p01	BK706_27025.p01	BK706_00255.p01	BK706_08660.p01	BK706_16185.p01	0	0	0	0
GCA_002147295	BK761_12200.p01	BK761_02165.p01	BK761_25940.p01	BK761_22455.p01	BK761_19905.p01	BK761_01250.p01	BK761_01245.p01	BK761_06775.p01	BK761_19065.p01	BK761_00715.p01	BK761_28295.p01	BK761_25765.p01	BK761_25780.p01	BK761_06020.p01	BK761_12345.p01	BK761_21075.p01	BK761_15825.p01	0	0	0	0
GCA_002147435	BK770_15900.p01	BK770_07290.p01	BK770_17495.p01	BK770_02030.p01	BK770_22120.p01	BK770_07800.p01	BK770_07805.p01	BK770_24655.p01	BK770_12715.p01	BK770_18955.p01	BK770_30655.p01	BK770_17670.p01	BK770_17655.p01	BK770_31765.p01	BK770_15755.p01	BK770_21000.p01	BK770_09855.p01	0	0	0	0
GCA_002147425	BK768_28200.p01	BK768_22980.p01	BK768_14455.p01	BK768_05170.p01	BK768_06960.p01	BK768_08490.p01	BK768_08495.p01	BK768_26005.p01	BK768_29440.p01	BK768_11885.p01	BK768_27080.p01	BK768_14630.p01	BK768_14615.p01	BK768_28430.p01	BK768_28065.p01	BK768_19180.p01	BK768_12625.p01	0	0	0	0
GCA_002147085	BK747_06960.p01	BK747_11165.p01	BK747_23800.p01	BK747_31065.p01	BK747_00425.p01	BK747_12190.p01	BK747_12185.p01	BK747_24770.p01	BK747_28145.p01	BK747_09645.p01	BK747_30330.p01	BK747_23975.p01	BK747_23960.p01	BK747_28840.p01	BK747_17410.p01	BK747_15040.p01	BK747_12500.p01	0	0	0	0
GCA_002147605	BK778_08505.p01	BK778_09300.p01	BK778_06410.p01	BK778_01135.p01	BK778_01515.p01	BK778_09055.p01	BK778_09050.p01	BK778_22790.p01	BK778_33830.p01	BK778_14770.p01	BK778_02635.p01	BK778_06235.p01	BK778_06250.p01	BK778_29090.p01	BK778_08360.p01	0	BK778_17745.p01	0	0	0	0
GCA_002147715	BK785_19635.p01	BK785_09620.p01	BK785_22200.p01	BK785_27015.p01	BK785_04530.p01	BK785_01350.p01	BK785_01345.p01	BK785_13885.p01	BK785_05370.p01	BK785_17565.p01	BK785_08265.p01	BK785_22025.p01	BK785_22040.p01	BK785_07545.p01	BK785_19485.p01	BK785_03415.p01	BK785_26115.p01	0	0	0	0
GCA_000193355	CT43_CH5102.p01	CT43_CH0008.p01	CT43_CH1247.p01	CT43_CH3836.p01	CT43_CH4331.p01	CT43_CH0104.p01	CT43_CH0105.p01	CT43_CH2253.p01	CT43_CH4513.p01	CT43_CH0322.p01	CT43_CH5345.p01	CT43_CH1211.p01	CT43_CH1214.p01	CT43_CH0241.p01	CT43_CH5130.p01	CT43_CH4109.p01	CT43_CH3083.p01	0	0	0	0
GCA_002146945	BK754_30690.p01	BK754_21160.p01	BK754_14000.p01	BK754_11510.p01	BK754_26200.p01	BK754_24030.p01	BK754_24025.p01	BK754_06745.p01	BK754_12375.p01	BK754_22760.p01	BK754_20200.p01	BK754_14175.p01	BK754_14160.p01	BK754_24215.p01	BK754_30545.p01	BK754_08750.p01	0	0	0	0	0
GCA_000161575	bthur0006_46630.p01	bthur0006_20.p01	bthur0006_12100.p01	bthur0006_34840.p01	bthur0006_39690.p01	bthur0006_950.p01	bthur0006_960.p01	bthur0006_20710.p01	bthur0006_41320.p01	bthur0006_3180.p01	bthur0006_49070.p01	bthur0006_11750.p01	bthur0006_11780.p01	bthur0006_2230.p01	bthur0006_46900.p01	bthur0006_37570.p01	bthur0006_28220.p01	0	0	0	0
GCA_000710255	BG09_6432.p01	BG09_5568.p01	BG09_2854.p01	BG09_1549.p01	BG09_1954.p01	BG09_4549.p01	BG09_4550.p01	BG09_5938.p01	BG09_1838.p01	BG09_6040.p01	BG09_2503.p01	BG09_2819.p01	BG09_2822.p01	BG09_0957.p01	BG09_5612.p01	BG09_5229.p01	BG09_4873.p01	0	0	0	0
GCA_000008505	BT9727_4752.p01	BT9727_0009.p01	BT9727_1207.p01	BT9727_3577.p01	BT9727_4051.p01	BT9727_0103.p01	BT9727_0104.p01	BT9727_2130.p01	BT9727_4218.p01	BT9727_0314.p01	BT9727_4987.p01	BT9727_1173.p01	BT9727_1175.p01	BT9727_0239.p01	BT9727_4776.p01	0	BT9727_3842.p01	0	0	0	0
GCA_002146665	BK728_28720.p01	BK728_00825.p01	BK728_10550.p01	BK728_15855.p01	BK728_13310.p01	BK728_00345.p01	BK728_00340.p01	BK728_23545.p01	BK728_26990.p01	BK728_02765.p01	BK728_24785.p01	BK728_10725.p01	BK728_10710.p01	BK728_00060.p01	BK728_28865.p01	0	BK728_14460.p01	0	0	0	0
GCA_002146425	BK711_05005.p01	BK711_09320.p01	BK711_05365.p01	BK711_13610.p01	BK711_11450.p01	BK711_06325.p01	BK711_06320.p01	BK711_17495.p01	BK711_07645.p01	BK711_26265.p01	BK711_28680.p01	BK711_14445.p01	BK711_05205.p01	BK711_21155.p01	BK711_05170.p01	BK711_10335.p01	0	0	0	0	0
GCA_002147125	BK752_25395.p01	BK752_27935.p01	BK752_01330.p01	BK752_07870.p01	BK752_11845.p01	BK752_28480.p01	BK752_28485.p01	BK752_18095.p01	BK752_12695.p01	BK752_02490.p01	BK752_10005.p01	BK752_01155.p01	BK752_01170.p01	BK752_02915.p01	BK752_25245.p01	0	BK752_03140.p01	0	0	0	0
GCA_002146505	BK707_15000.p01	BK707_00190.p01	BK707_22585.p01	BK707_00960.p01	BK707_26470.p01	BK707_03725.p01	BK707_03720.p01	BK707_04680.p01	BK707_27330.p01	BK707_12715.p01	BK707_16190.p01	BK707_22410.p01	BK707_22425.p01	BK707_03445.p01	BK707_15145.p01	BK707_25365.p01	BK707_02770.p01	0	0	0	0
GCA_002147375	BK766_33325.p01	BK766_32205.p01	BK766_01505.p01	BK766_11560.p01	BK766_14455.p01	BK766_32455.p01	BK766_32460.p01	BK766_06805.p01	BK766_30765.p01	BK766_04675.p01	BK766_28585.p01	BK766_01330.p01	BK766_01345.p01	BK766_24135.p01	BK766_00055.p01	BK766_20090.p01	BK766_16840.p01	0	0	0	0
GCA_000468995	C623_0219825.p01	C623_0214815.p01	C623_0216310.p01	C623_0229330.p01	C623_0206350.p01	C623_0227835.p01	C623_0227830.p01	C623_0230475.p01	C623_0203070.p01	C623_0226850.p01	C623_0232260.p01	C623_0208380.p01	C623_0208395.p01	C623_0214900.p01	C623_0233050.p01	C623_0216880.p01	C623_0224965.p01	0	0	0	0
GCA_002146605	BK725_25405.p01	BK725_02060.p01	BK725_16265.p01	BK725_27085.p01	BK725_21465.p01	BK725_00660.p01	BK725_00655.p01	BK725_06130.p01	BK725_20605.p01	BK725_11605.p01	BK725_24215.p01	BK725_16090.p01	BK725_16105.p01	BK725_00410.p01	BK725_25260.p01	BK725_22570.p01	BK725_09310.p01	0	0	0	0
GCA_002146445	BK713_19490.p01	BK713_00465.p01	BK713_13135.p01	BK713_30160.p01	BK713_27660.p01	BK713_05170.p01	BK713_05165.p01	BK713_22170.p01	BK713_26795.p01	BK713_02360.p01	BK713_20760.p01	BK713_12960.p01	BK713_12975.p01	BK713_02730.p01	BK713_19635.p01	BK713_28780.p01	BK713_32715.p01	0	0	0	0
GCA_002147575	BK776_17960.p01	BK776_27420.p01	BK776_02485.p01	BK776_06870.p01	BK776_35935.p01	BK776_23755.p01	BK776_23760.p01	BK776_03185.p01	BK776_21865.p01	BK776_19535.p01	BK776_15310.p01	BK776_02310.p01	BK776_02325.p01	BK776_25520.p01	BK776_17815.p01	0	BK776_25255.p01	0	0	0	0
GCA_000161515	bthur0003_48860.p01	bthur0003_10.p01	bthur0003_11890.p01	bthur0003_36080.p01	bthur0003_41650.p01	bthur0003_930.p01	bthur0003_940.p01	bthur0003_21190.p01	bthur0003_43490.p01	bthur0003_3030.p01	bthur0003_51290.p01	bthur0003_11540.p01	bthur0003_11570.p01	bthur0003_2290.p01	bthur0003_49140.p01	bthur0003_39400.p01	bthur0003_28660.p01	0	0	0	0
GCA_002146625	BK722_20200.p01	BK722_07880.p01	BK722_18560.p01	BK722_23190.p01	BK722_00900.p01	BK722_02600.p01	BK722_02595.p01	BK722_30305.p01	BK722_03565.p01	BK722_07000.p01	BK722_10475.p01	BK722_18735.p01	BK722_18720.p01	BK722_07930.p01	BK722_20350.p01	0	BK722_21795.p01	0	0	0	0
GCA_000803665	BT4G5_26715.p01	BT4G5_29205.p01	BT4G5_08025.p01	BT4G5_19980.p01	BT4G5_22455.p01	BT4G5_00160.p01	BT4G5_00165.p01	BT4G5_12675.p01	BT4G5_23380.p01	BT4G5_01740.p01	BT4G5_28185.p01	BT4G5_07850.p01	BT4G5_07865.p01	BT4G5_01005.p01	BT4G5_26850.p01	0	BT4G5_16620.p01	0	0	0	0
GCA_000161615	bthur0008_48400.p01	bthur0008_20.p01	bthur0008_11950.p01	bthur0008_35640.p01	bthur0008_41190.p01	bthur0008_940.p01	bthur0008_950.p01	bthur0008_21510.p01	bthur0008_43050.p01	bthur0008_3030.p01	bthur0008_50820.p01	bthur0008_11600.p01	bthur0008_11630.p01	bthur0008_2300.p01	bthur0008_48670.p01	bthur0008_38930.p01	bthur0008_28610.p01	0	0	0	0
GCA_002147655	BK781_16265.p01	BK781_07125.p01	BK781_21925.p01	BK781_25505.p01	BK781_27990.p01	BK781_06350.p01	BK781_06345.p01	BK781_18500.p01	BK781_28830.p01	BK781_07505.p01	BK781_15050.p01	BK781_21750.p01	BK781_21765.p01	BK781_06055.p01	BK781_16125.p01	BK781_26880.p01	BK781_19700.p01	0	0	0	0
GCA_002146315	BK701_28355.p01	BK701_16055.p01	BK701_24435.p01	BK701_30780.p01	BK701_09875.p01	BK701_16305.p01	BK701_16310.p01	BK701_04745.p01	BK701_26460.p01	BK701_19005.p01	BK701_00910.p01	BK701_24610.p01	BK701_24595.p01	BK701_16005.p01	BK701_00595.p01	BK701_05885.p01	BK701_13575.p01	0	0	0	0
GCA_002147985	BK743_00785.p01	BK743_00900.p01	BK743_16580.p01	BK743_18960.p01	BK743_21630.p01	BK743_09525.p01	BK743_09520.p01	BK743_03020.p01	BK743_22565.p01	BK743_02105.p01	BK743_27695.p01	BK743_16405.p01	BK743_16420.p01	BK743_00040.p01	BK743_10175.p01	BK743_20320.p01	BK743_14450.p01	0	0	0	0
GCA_002146345	BK700_03140.p01	BK700_00930.p01	BK700_11875.p01	BK700_29975.p01	BK700_32465.p01	BK700_15175.p01	BK700_15180.p01	BK700_20405.p01	BK700_23965.p01	BK700_21330.p01	BK700_16425.p01	BK700_12050.p01	BK700_12035.p01	BK700_02305.p01	BK700_03275.p01	BK700_31345.p01	BK700_22085.p01	0	0	0	0
GCA_000688795	YBT1520_26780.p01	YBT1520_00040.p01	YBT1520_07680.p01	YBT1520_20375.p01	YBT1520_22915.p01	YBT1520_00515.p01	YBT1520_00525.p01	YBT1520_12625.p01	YBT1520_23750.p01	YBT1520_02265.p01	YBT1520_28270.p01	YBT1520_07500.p01	YBT1520_07515.p01	YBT1520_01260.p01	YBT1520_26935.p01	YBT1520_21825.p01	YBT1520_13990.p01	0	0	0	0
GCA_002147725	BK783_15820.p01	BK783_13365.p01	BK783_07225.p01	BK783_12730.p01	BK783_24225.p01	BK783_25640.p01	BK783_25645.p01	BK783_09965.p01	BK783_00905.p01	BK783_21845.p01	BK783_24995.p01	BK783_07400.p01	BK783_07385.p01	BK783_36745.p01	BK783_03110.p01	0	BK783_08055.p01	0	0	0	0
GCA_002146655	BK727_27790.p01	BK727_00120.p01	BK727_17280.p01	BK727_22110.p01	BK727_10075.p01	BK727_00375.p01	BK727_00380.p01	BK727_05725.p01	BK727_10935.p01	BK727_13890.p01	BK727_26600.p01	BK727_17105.p01	BK727_17120.p01	BK727_04930.p01	BK727_27645.p01	BK727_08965.p01	BK727_08265.p01	0	0	0	0
GCA_002147505	BK772_01180.p01	BK772_00375.p01	BK772_14710.p01	BK772_25760.p01	BK772_23235.p01	BK772_03910.p01	BK772_03915.p01	BK772_08595.p01	BK772_22360.p01	BK772_13025.p01	BK772_02360.p01	BK772_14885.p01	BK772_14870.p01	BK772_00255.p01	BK772_01310.p01	0	BK772_24350.p01	0	0	0	0
GCA_001880115	BMT18_14115.p01	BMT18_30220.p01	BMT18_17095.p01	BMT18_21230.p01	BMT18_10365.p01	BMT18_17315.p01	BMT18_17320.p01	BMT18_13915.p01	BMT18_01590.p01	BMT18_06290.p01	BMT18_11390.p01	BMT18_16920.p01	BMT18_16935.p01	BMT18_29530.p01	BMT18_14250.p01	0	BMT18_25240.p01	0	0	0	0
GCA_002148045	BK750_25725.p01	BK750_15565.p01	BK750_13285.p01	BK750_04560.p01	BK750_08955.p01	BK750_13915.p01	BK750_13910.p01	BK750_27950.p01	BK750_09875.p01	BK750_16655.p01	BK750_30340.p01	BK750_13110.p01	BK750_13125.p01	BK750_14145.p01	BK750_25585.p01	BK750_05915.p01	BK750_23130.p01	0	BK750_01925.p01	BK750_01920.p01	0
GCA_002146815	BK738_22070.p01	BK738_26185.p01	BK738_18070.p01	BK738_15095.p01	BK738_09620.p01	BK738_00285.p01	BK738_00280.p01	BK738_07035.p01	BK738_08785.p01	BK738_03060.p01	BK738_23365.p01	BK738_18245.p01	BK738_18230.p01	BK738_07470.p01	BK738_22220.p01	BK738_10820.p01	BK738_20120.p01	0	0	0	0
GCA_000747545	DF16_orf00821.p01	DF16_orf00319.p01	DF16_orf04713.p01	DF16_orf02112.p01	DF16_orf01614.p01	DF16_orf00224.p01	DF16_orf00223.p01	DF16_orf03673.p01	DF16_orf01441.p01	DF16_orf05794.p01	DF16_orf00519.p01	DF16_orf04748.p01	DF16_orf04745.p01	DF16_orf00085.p01	DF16_orf00793.p01	DF16_orf01829.p01	DF16_orf03392.p01	0	0	0	0
GCA_002146595	BK718_30790.p01	BK718_03145.p01	BK718_18935.p01	BK718_05000.p01	BK718_11885.p01	BK718_18485.p01	BK718_18490.p01	BK718_01310.p01	BK718_33525.p01	BK718_17835.p01	BK718_22585.p01	BK718_19110.p01	BK718_19095.p01	BK718_17280.p01	BK718_30645.p01	BK718_13005.p01	BK718_06855.p01	0	0	0	0
GCA_000969665	Btm27_02660.p01	Btm27_05273.p01	Btm27_04959.p01	Btm27_01086.p01	Btm27_00735.p01	Btm27_03488.p01	Btm27_03487.p01	Btm27_01398.p01	Btm27_02190.p01	Btm27_04517.p01	Btm27_03226.p01	Btm27_04699.p01	Btm27_04702.p01	Btm27_04807.p01	Btm27_04416.p01	Btm27_02485.p01	Btm27_01911.p01	0	0	0	0
GCA_002147395	BK767_27920.p01	BK767_18540.p01	BK767_26035.p01	BK767_19890.p01	BK767_12500.p01	BK767_17900.p01	BK767_17905.p01	BK767_16125.p01	BK767_22585.p01	BK767_15065.p01	BK767_06080.p01	BK767_26210.p01	BK767_26195.p01	BK767_00430.p01	BK767_27785.p01	BK767_08730.p01	BK767_01080.p01	0	0	0	0
GCA_002147315	BK762_22310.p01	BK762_21510.p01	BK762_32670.p01	BK762_17800.p01	BK762_11035.p01	BK762_23710.p01	BK762_23715.p01	BK762_07015.p01	BK762_10195.p01	BK762_20530.p01	BK762_28525.p01	BK762_32495.p01	BK762_32510.p01	BK762_00620.p01	BK762_22450.p01	BK762_12150.p01	BK762_30460.p01	0	0	0	0
GCA_001640965	Bt4C1_24850.p01	Bt4C1_00020.p01	Bt4C1_06860.p01	Bt4C1_18770.p01	Bt4C1_21160.p01	Bt4C1_00545.p01	Bt4C1_00550.p01	Bt4C1_11390.p01	Bt4C1_22060.p01	Bt4C1_01780.p01	Bt4C1_26555.p01	Bt4C1_06685.p01	Bt4C1_06700.p01	Bt4C1_01375.p01	Bt4C1_24980.p01	Bt4C1_20120.p01	0	0	0	0	0
GCA_002146615	BK719_09175.p01	BK719_12270.p01	BK719_21830.p01	BK719_34550.p01	BK719_13265.p01	BK719_11915.p01	BK719_11910.p01	BK719_23955.p01	BK719_28290.p01	BK719_12660.p01	BK719_10150.p01	BK719_22005.p01	BK719_21990.p01	BK719_19885.p01	BK719_09030.p01	BK719_35920.p01	BK719_30885.p01	BK719_00800.p01	BK719_14110.p01	BK719_14115.p01	BK719_14695.p01
GCA_002147415	BK769_33885.p01	BK769_00470.p01	BK769_19355.p01	BK769_10300.p01	BK769_11475.p01	BK769_00150.p01	BK769_00155.p01	BK769_25365.p01	BK769_10610.p01	BK769_17565.p01	BK769_31785.p01	BK769_19180.p01	BK769_19195.p01	BK769_13685.p01	BK769_34025.p01	BK769_08155.p01	BK769_05645.p01	0	0	0	0
GCA_000468975	C621_0230420.p01	C621_0230410.p01	C621_0221445.p01	C621_0205795.p01	C621_0229415.p01	C621_0203800.p01	C621_0203805.p01	C621_0225805.p01	C621_0209675.p01	C621_0215315.p01	C621_0214485.p01	C621_0221620.p01	C621_0221605.p01	C621_0208765.p01	C621_0230550.p01	C621_0206795.p01	C621_0222385.p01	0	0	0	0
GCA_002146695	BK729_21175.p01	BK729_04050.p01	BK729_18590.p01	BK729_27445.p01	BK729_30265.p01	BK729_01885.p01	BK729_01880.p01	BK729_22060.p01	BK729_31225.p01	BK729_03605.p01	BK729_25620.p01	BK729_18415.p01	BK729_18430.p01	BK729_06790.p01	BK729_21320.p01	BK729_28855.p01	BK729_11970.p01	0	0	0	0
GCA_002147055	BK726_22555.p01	BK726_01230.p01	BK726_29850.p01	BK726_04250.p01	BK726_06765.p01	BK726_01590.p01	BK726_01585.p01	BK726_16160.p01	BK726_07635.p01	BK726_10100.p01	BK726_21250.p01	BK726_29675.p01	BK726_29690.p01	BK726_01805.p01	BK726_22410.p01	BK726_05625.p01	BK726_00345.p01	0	0	0	0
GCA_002148015	BK737_03960.p01	BK737_01125.p01	BK737_07550.p01	BK737_11065.p01	BK737_08695.p01	BK737_06640.p01	BK737_06635.p01	BK737_14490.p01	BK737_25150.p01	BK737_16280.p01	BK737_02090.p01	BK737_18630.p01	BK737_18645.p01	BK737_00550.p01	BK737_03830.p01	BK737_09710.p01	BK737_21660.p01	0	0	0	0
GCA_002147235	BK758_13930.p01	BK758_26020.p01	BK758_18450.p01	BK758_00475.p01	BK758_23905.p01	BK758_00815.p01	BK758_00820.p01	BK758_17380.p01	BK758_22095.p01	BK758_16565.p01	BK758_04815.p01	BK758_18275.p01	BK758_18290.p01	BK758_11115.p01	BK758_13785.p01	0	BK758_24740.p01	0	0	0	0
GCA_002147895	BK716_00815.p01	BK716_00195.p01	BK716_10530.p01	BK716_17725.p01	BK716_28865.p01	BK716_14120.p01	BK716_14125.p01	BK716_05525.p01	BK716_26650.p01	BK716_16080.p01	BK716_20345.p01	BK716_28260.p01	BK716_28275.p01	BK716_29250.p01	BK716_10890.p01	BK716_09325.p01	BK716_12090.p01	0	0	0	0
GCA_000161535	bthur0004_49380.p01	bthur0004_20.p01	bthur0004_12230.p01	bthur0004_35870.p01	bthur0004_41850.p01	bthur0004_980.p01	bthur0004_990.p01	bthur0004_21610.p01	bthur0004_43790.p01	bthur0004_3180.p01	bthur0004_52080.p01	bthur0004_11860.p01	bthur0004_6360.p01	bthur0004_59900.p01	bthur0004_49670.p01	bthur0004_39420.p01	bthur0004_29040.p01	0	0	0	0
GCA_002147905	BK733_04755.p01	BK733_03700.p01	BK733_10340.p01	BK733_07435.p01	BK733_31735.p01	BK733_21715.p01	BK733_21710.p01	BK733_18740.p01	BK733_30815.p01	BK733_02120.p01	BK733_03370.p01	BK733_10165.p01	BK733_10180.p01	BK733_21930.p01	BK733_04615.p01	BK733_08790.p01	BK733_13035.p01	0	0	0	0
GCA_002147745	BK787_17820.p01	BK787_10680.p01	BK787_26550.p01	BK787_23435.p01	BK787_05365.p01	BK787_02170.p01	BK787_02175.p01	BK787_15825.p01	BK787_06200.p01	BK787_09825.p01	BK787_10900.p01	BK787_26375.p01	BK787_26390.p01	BK787_00100.p01	BK787_17670.p01	BK787_04250.p01	BK787_21335.p01	0	0	0	0
GCA_002148155	BK784_37410.p01	BK784_18600.p01	BK784_36295.p01	BK784_12585.p01	BK784_31705.p01	BK784_00190.p01	BK784_00195.p01	BK784_34275.p01	BK784_30840.p01	BK784_29190.p01	BK784_19585.p01	BK784_36470.p01	BK784_36455.p01	BK784_07995.p01	BK784_37275.p01	BK784_03540.p01	BK784_18170.p01	0	0	0	BK784_38880.p01
GCA_002146545	BK715_12715.p01	BK715_00545.p01	BK715_26005.p01	BK715_19290.p01	BK715_16790.p01	BK715_00275.p01	BK715_00270.p01	BK715_29300.p01	BK715_15925.p01	BK715_04740.p01	BK715_11440.p01	BK715_25830.p01	BK715_25845.p01	BK715_03815.p01	BK715_12570.p01	BK715_17910.p01	BK715_07385.p01	0	0	0	0
GCA_002146705	BK731_28220.p01	BK731_06715.p01	BK731_03880.p01	BK731_24365.p01	BK731_21855.p01	BK731_00195.p01	BK731_00200.p01	BK731_09940.p01	BK731_21005.p01	BK731_05945.p01	BK731_29425.p01	BK731_03705.p01	BK731_03720.p01	BK731_07075.p01	BK731_28360.p01	0	BK731_22970.p01	0	0	0	0
GCA_001675515	A9498_26255.p01	A9498_00065.p01	A9498_07445.p01	A9498_20080.p01	A9498_22605.p01	A9498_00650.p01	A9498_00655.p01	A9498_12050.p01	A9498_23455.p01	A9498_02065.p01	A9498_27870.p01	A9498_07260.p01	A9498_07275.p01	A9498_01480.p01	A9498_26390.p01	A9498_21470.p01	0	0	0	0	0
GCA_001880125	BMT17_14950.p01	BMT17_29915.p01	BMT17_00245.p01	BMT17_07820.p01	BMT17_04650.p01	BMT17_20610.p01	BMT17_20615.p01	BMT17_07120.p01	BMT17_12460.p01	BMT17_22680.p01	BMT17_18460.p01	BMT17_00070.p01	BMT17_00085.p01	BMT17_22515.p01	BMT17_23845.p01	BMT17_17190.p01	BMT17_10020.p01	0	0	0	0
GCA_002146335	BK698_08020.p01	BK698_16325.p01	BK698_11465.p01	BK698_32050.p01	BK698_27215.p01	BK698_03250.p01	BK698_03245.p01	BK698_04340.p01	BK698_28150.p01	BK698_14900.p01	BK698_00410.p01	BK698_11290.p01	BK698_11305.p01	BK698_11230.p01	BK698_08165.p01	BK698_23900.p01	BK698_09515.p01	0	0	0	0
GCA_002146925	BK753_13940.p01	BK753_21020.p01	BK753_16220.p01	BK753_05295.p01	BK753_07785.p01	BK753_20695.p01	BK753_20700.p01	BK753_21970.p01	BK753_08620.p01	BK753_28500.p01	BK753_12730.p01	BK753_16045.p01	BK753_16060.p01	BK753_22495.p01	BK753_13790.p01	BK753_06670.p01	BK753_04725.p01	0	0	0	0
GCA_002147495	BK789_02845.p01	BK789_07565.p01	BK789_02445.p01	BK789_12055.p01	BK789_11455.p01	BK789_10410.p01	BK789_10405.p01	BK789_24625.p01	BK789_06290.p01	BK789_18215.p01	BK789_18840.p01	BK789_02270.p01	BK789_02285.p01	BK789_07175.p01	BK789_02700.p01	BK789_15040.p01	BK789_07085.p01	0	0	0	0
GCA_002146845	BK745_11135.p01	BK745_00555.p01	BK745_22020.p01	BK745_18135.p01	BK745_20620.p01	BK745_16290.p01	BK745_16285.p01	BK745_13345.p01	BK745_27780.p01	BK745_15765.p01	BK745_05060.p01	BK745_22195.p01	BK745_22180.p01	BK745_05820.p01	BK745_10985.p01	BK745_19510.p01	0	0	0	0	0
GCA_002147325	BK763_30595.p01	BK763_09820.p01	BK763_08380.p01	BK763_15220.p01	BK763_23550.p01	BK763_10245.p01	BK763_10240.p01	BK763_08805.p01	BK763_24405.p01	BK763_14170.p01	BK763_02735.p01	BK763_20280.p01	BK763_20295.p01	BK763_19215.p01	BK763_30435.p01	BK763_22460.p01	BK763_33860.p01	0	0	0	0
GCA_002147755	BK786_22255.p01	BK786_07545.p01	BK786_26085.p01	BK786_12350.p01	BK786_14865.p01	BK786_00315.p01	BK786_00310.p01	BK786_03735.p01	BK786_15715.p01	BK786_01290.p01	BK786_23575.p01	BK786_26260.p01	BK786_26245.p01	BK786_01620.p01	BK786_22390.p01	0	BK786_13760.p01	0	0	0	0
GCA_002148105	BK773_27980.p01	BK773_19370.p01	BK773_25615.p01	BK773_09005.p01	BK773_09850.p01	BK773_18445.p01	BK773_18440.p01	BK773_21025.p01	BK773_16855.p01	BK773_13050.p01	BK773_06900.p01	BK773_25790.p01	BK773_25775.p01	BK773_18155.p01	BK773_27850.p01	BK773_04035.p01	BK773_00715.p01	0	0	0	0
GCA_002147645	BK780_14500.p01	BK780_02935.p01	BK780_01305.p01	BK780_09165.p01	BK780_09775.p01	BK780_02355.p01	BK780_02350.p01	BK780_03275.p01	BK780_33655.p01	BK780_20605.p01	BK780_17420.p01	BK780_01130.p01	BK780_01145.p01	BK780_02545.p01	BK780_14355.p01	0	BK780_11060.p01	0	0	0	0
GCA_002147635	BK779_13685.p01	BK779_10295.p01	BK779_14195.p01	BK779_23850.p01	BK779_24730.p01	BK779_09395.p01	BK779_09390.p01	BK779_01405.p01	BK779_27665.p01	BK779_11940.p01	BK779_05520.p01	BK779_14020.p01	BK779_14035.p01	BK779_04725.p01	BK779_13830.p01	0	BK779_20445.p01	0	0	0	0
GCA_002147155	BK756_25030.p01	BK756_10325.p01	BK756_18910.p01	BK756_22860.p01	BK756_22205.p01	BK756_10580.p01	BK756_10575.p01	BK756_00610.p01	BK756_08445.p01	BK756_14595.p01	BK756_04295.p01	BK756_18735.p01	BK756_18750.p01	BK756_23605.p01	BK756_25175.p01	0	BK756_01370.p01	0	0	0	0
GCA_002146465	BK721_14450.p01	BK721_10010.p01	BK721_13225.p01	BK721_28205.p01	BK721_25705.p01	BK721_01495.p01	BK721_01500.p01	BK721_22195.p01	BK721_24870.p01	BK721_09600.p01	BK721_15720.p01	BK721_13050.p01	BK721_13065.p01	BK721_01290.p01	BK721_14590.p01	BK721_26825.p01	BK721_03685.p01	0	0	0	0
GCA_000338755	HD73_5406.p01	HD73_0009.p01	HD73_1545.p01	HD73_4119.p01	HD73_4619.p01	HD73_0106.p01	HD73_0107.p01	HD73_2577.p01	HD73_4788.p01	HD73_0459.p01	HD73_5712.p01	HD73_1510.p01	HD73_1513.p01	HD73_0246.p01	HD73_5433.p01	HD73_4401.p01	HD73_2848.p01	0	0	0	0
GCA_002146885	BK748_17235.p01	BK748_15135.p01	BK748_23190.p01	BK748_04625.p01	BK748_07165.p01	BK748_14665.p01	BK748_14660.p01	BK748_31250.p01	BK748_12220.p01	BK748_08475.p01	BK748_01845.p01	BK748_23365.p01	BK748_23350.p01	BK748_14975.p01	BK748_21555.p01	0	BK748_06025.p01	0	0	0	0
GCA_002147335	BK764_01560.p01	BK764_15195.p01	BK764_26535.p01	BK764_24540.p01	BK764_31730.p01	BK764_14930.p01	BK764_14925.p01	BK764_05625.p01	BK764_17005.p01	BK764_19120.p01	BK764_07650.p01	BK764_26360.p01	BK764_26375.p01	BK764_22545.p01	BK764_01415.p01	BK764_23170.p01	BK764_02865.p01	BK764_11620.p01	BK764_02520.p01	BK764_02525.p01	0
GCA_002146405	BK710_11770.p01	BK710_02250.p01	BK710_05340.p01	BK710_31820.p01	BK710_25630.p01	BK710_03690.p01	BK710_03695.p01	BK710_07495.p01	BK710_26470.p01	BK710_18795.p01	BK710_23170.p01	BK710_05165.p01	BK710_05180.p01	BK710_06110.p01	BK710_11605.p01	BK710_24500.p01	0	0	0	0	0
GCA_002148095	BK765_03530.p01	BK765_06295.p01	BK765_24590.p01	BK765_11715.p01	BK765_14085.p01	BK765_01410.p01	BK765_01415.p01	BK765_08020.p01	BK765_09255.p01	BK765_00705.p01	BK765_15080.p01	BK765_24415.p01	BK765_24430.p01	BK765_01875.p01	BK765_22505.p01	BK765_13070.p01	BK765_06935.p01	0	0	0	0
GCA_000833655	BG10_2150.p01	BG10_2757.p01	BG10_4352.p01	BG10_391.p01	BG10_1001.p01	BG10_2877.p01	BG10_2878.p01	BG10_5762.p01	BG10_1184.p01	BG10_3249.p01	BG10_2557.p01	BG10_4316.p01	BG10_4319.p01	BG10_3049.p01	BG10_2182.p01	BG10_674.p01	BG10_6605.p01	0	0	0	0
GCA_002147955	BK739_27665.p01	BK739_08235.p01	BK739_16470.p01	BK739_20770.p01	BK739_23195.p01	BK739_01570.p01	BK739_01565.p01	BK739_07150.p01	BK739_24040.p01	BK739_14475.p01	BK739_06035.p01	BK739_16295.p01	BK739_16310.p01	BK739_01035.p01	BK739_27805.p01	BK739_22115.p01	BK739_08475.p01	0	0	0	0
GCA_000161475	bthur0001_49500.p01	bthur0001_10.p01	bthur0001_11950.p01	bthur0001_36540.p01	bthur0001_42360.p01	bthur0001_930.p01	bthur0001_940.p01	bthur0001_21370.p01	bthur0001_44010.p01	bthur0001_3090.p01	bthur0001_51840.p01	bthur0001_11580.p01	bthur0001_11610.p01	bthur0001_2400.p01	bthur0001_49760.p01	0	bthur0001_39660.p01	0	0	0	0
GCA_002148065	BK744_31420.p01	BK744_00120.p01	BK744_04525.p01	BK744_12230.p01	BK744_13465.p01	BK744_00630.p01	BK744_00625.p01	BK744_29540.p01	BK744_25335.p01	BK744_01695.p01	BK744_02190.p01	BK744_04350.p01	BK744_04365.p01	BK744_09005.p01	BK744_31550.p01	BK744_15295.p01	BK744_18790.p01	0	0	0	0
GCA_000161635	bthur0009_47620.p01	bthur0009_100.p01	bthur0009_11720.p01	bthur0009_36030.p01	bthur0009_40800.p01	bthur0009_1020.p01	bthur0009_1030.p01	bthur0009_21090.p01	bthur0009_42450.p01	bthur0009_3200.p01	bthur0009_50250.p01	bthur0009_11370.p01	bthur0009_11390.p01	bthur0009_2470.p01	bthur0009_47860.p01	0	bthur0009_38700.p01	0	0	0	0
GCA_002147835	BK714_13280.p01	BK714_01920.p01	BK714_20805.p01	BK714_03880.p01	BK714_07505.p01	BK714_02165.p01	BK714_02170.p01	BK714_15700.p01	BK714_06675.p01	BK714_24215.p01	BK714_22995.p01	BK714_20980.p01	BK714_20965.p01	BK714_00035.p01	BK714_13155.p01	0	BK714_08575.p01	0	0	0	0
GCA_001548175	KNN_00474.p01	KNN_06260.p01	KNN_04716.p01	KNN_01940.p01	KNN_01324.p01	KNN_06142.p01	KNN_06141.p01	KNN_03659.p01	KNN_01101.p01	KNN_05816.p01	KNN_00188.p01	KNN_04751.p01	KNN_04748.p01	KNN_05975.p01	KNN_00444.p01	KNN_01667.p01	KNN_02794.p01	0	0	0	0
GCA_002147825	BK708_23710.p01	BK708_05280.p01	BK708_08905.p01	BK708_23115.p01	BK708_27070.p01	BK708_18210.p01	BK708_18205.p01	BK708_06735.p01	BK708_25840.p01	BK708_36250.p01	BK708_03185.p01	BK708_08730.p01	BK708_08745.p01	BK708_15065.p01	BK708_23575.p01	BK708_31105.p01	0	BK708_33135.p01	0	0	0
GCA_002146865	BK746_07180.p01	BK746_06055.p01	BK746_11645.p01	BK746_26790.p01	BK746_24300.p01	BK746_06655.p01	BK746_06660.p01	BK746_30545.p01	BK746_23410.p01	BK746_16155.p01	BK746_21345.p01	BK746_11820.p01	BK746_11805.p01	BK746_01895.p01	BK746_07025.p01	BK746_25415.p01	BK746_04465.p01	0	0	0	0
