# Supplementary material for: The Distribution of Several Genomic Virulence Determinants Does Not Corroborate the Established Serotyping Classification of Bacillus thuringiensis
Source: Int J Mol Sci. 2021 Feb 24;22(5):2244. doi: 10.3390/ijms22052244 (PMC7956386; doi:10.3390/ijms22052244)
Supplement: Supplementary file 1 [file ijms-22-02244-s001.zip › Supplementary_tables/Table_S7.xlsx]

## Sheet: core_dige_genes
Table S7. The list of gene identifiers found in all analyzed assemblies (namely, core genes). The table contains the protein accession for protein sequences detected in all translated assemblies datasets, corresponding gene identifiers, and the description for each gene.
Protein accession	Gene	Description
WP_011109926.1	calY	camelysin
A0A1D3PPT6	nprB	Neutral metalloproteinase
WP_023521456.1	inhA	immune inhibitor A
AFU16150.1	guaB	Inosine-5'-monophosphate dehydrogenase
AIM33128.1	phbB	acetoacetyl-CoA reductase
C3L791	sucC	succinyl-CoA synthetase subunit beta
C3P8M0	dnaK	Chaperone protein DnaK
C3P9Q2	fusA	Elongation factor G
Q814C4	tuf	Elongation factor Tu
Q81QR5	mmsA	Malonate-semialdehyde dehydrogenase 1
WP_000924420.1	rocA	peroxiredoxin
WP_001032602.1	atpD	F0F1 ATP synthase subunit beta
WP_044783864.1	groEL	chaperonin GroEL
WP_130055231.1	yjlD	NAD(P)/FAD-dependent oxidoreductase
