# Supplementary material for: The Distribution of Several Genomic Virulence Determinants Does Not Corroborate the Established Serotyping Classification of Bacillus thuringiensis
Source: Int J Mol Sci. 2021 Feb 24;22(5):2244. doi: 10.3390/ijms22052244 (PMC7956386; doi:10.3390/ijms22052244)
Supplement: Supplementary file 1 [file ijms-22-02244-s001.zip › Supplementary_tables/Table_S8.xlsx]

## Sheet: Sheet1
Table S8. Properties of the re-constructed phylogenetic trees (appropriate evolutionary model, mean identity and supporting values, number of unique CD-HIT clusters). The evolutionary model was evaluated with modeltest-ng, the respective BIC (Bayesian information criterion) score is provided. The mean supporting, sequence identity, as well as the number of CD-HIT clusters with 100% identity thres…
Tree	Evolutionary model	BIC score	Mean support	Mean sequence identity	Number of CD-HIT clusters
core	GTR+G4	6.90992e+06	0.875833	0.735679	100
bin	-	-	0.91091	-	-
flagellin	TVM+I+G4	58602.5	0.624239	0.849245	54
Protein gyrB	LG+I	5621.12	0.258222	0.991082	15
Protein gyrAB	LG+I	11462.5	0.30193	0.989384	32
Nucleotide gyrAB	GTR+I+G4	31297.5	0.578941	0.952617	60
calY	TIM2+G4	5682.3	0.351587	0.973411	31
inhA	TrN+I+G4	23070.7	0.612048	0.949186	50
nprB	TrN+I+G4	14719.7	0.503924	0.965057	46
dnaK	TrN+I	10322.9	0.487867	0.987416	45
fusA	TIM3+I	10379.3	0.459722	0.984382	30
guaB	TrN+I+G4	9541.44	0.529254	0.973465	36
groEL	TPM3uf+I+G4	9700.89	0.443133	0.98403	42
mmsA	TPM3uf+I+G4	10571.7	0.4995	0.970339	42
phbB	TrN+I+G4	5656.26	0.460845	0.977592	37
rocA	TrN+I	8503.21	0.548689	0.988669	38
sucC	HKY+I	6581.02	0.460455	0.986071	31
tuf	TIM1+I	5561.93	0.307255	0.991203	21
yjlD	TIM3+I+G4	6937.21	0.405	0.988313	41
atpD	TPM3uf+I+G4	7934.64	0.413857	0.986977	34
rph	HKY+I+G4	6094.49	0.419865	0.96206	35
BIC (Bayesian information criterion) values obtained via modeltest-ng
